# Supplementary material for: Comparison of predictor approaches for longitudinal binary outcomes: application to anesthesiology data
Source: PeerJ. 2014 Oct 30;2:e648. doi: 10.7717/peerj.648 (PMC4217193; doi:10.7717/peerj.648)
Supplement: Data S1 — Data for analysis. [file peerj-02-648-s001.txt]

id	sirano	age	"gender        (female=1, male=2)"	"position      (2=litotomi, 4=supine)"	"operation        (1=general surgery, 2=Obstetrics and Gynecology, 3=urology)"	"ECG              (0=normal, 1=anormal)"	MHy	mida	chi	fent	time	"hypo            (0=no, 1=yes)"	DAB	pulse	timebefore	timeafter
1	1	56	1	2	2	0	10	3	0	0	0	0	70	90	0	0
1	1	56	1	2	2	0	10	3	0	0	5	0	70	85	5	0
1	1	56	1	2	2	0	10	3	0	0	10	0	70	82	10	0
1	1	56	1	2	2	0	10	3	0	0	15	0	70	82	15	0
1	1	56	1	2	2	0	10	3	0	0	20	0	70	80	20	0
1	1	56	1	2	2	0	10	3	0	0	25	0	65	80	0	25
1	1	56	1	2	2	0	10	3	0	0	30	0	65	80	0	30
1	1	56	1	2	2	0	10	3	0	0	35	0	65	75	0	35
1	1	56	1	2	2	0	10	3	0	0	40	0	60	75	0	40
2	2	62	2	2	2	0	12	0	0	0	0	0	115	90	0	0
2	2	62	2	2	2	0	12	0	0	0	5	0	110	90	5	0
2	2	62	2	2	2	0	12	0	0	0	10	0	105	85	10	0
2	2	62	2	2	2	0	12	0	0	0	15	0	105	85	15	0
2	2	62	2	2	2	0	12	0	0	0	20	0	105	85	20	0
2	2	62	2	2	2	0	12	0	0	0	25	0	105	85	0	25
2	2	62	2	2	2	0	12	0	0	0	30	0	105	85	0	30
2	2	62	2	2	2	0	12	0	0	0	35	0	90	80	0	35
2	2	62	2	2	2	0	12	0	0	0	40	0	90	80	0	40
3	3	30	1	4	1	0	10	0	0	0	0	0	100	108	0	0
3	3	30	1	4	1	0	10	0	0	0	5	0	100	108	5	0
3	3	30	1	4	1	0	10	0	0	0	10	0	102	110	10	0
3	3	30	1	4	1	0	10	0	0	0	15	0	100	110	15	0
3	3	30	1	4	1	0	10	0	0	0	20	0	100	110	20	0
3	3	30	1	4	1	0	10	0	0	0	25	0	100	110	0	25
3	3	30	1	4	1	0	10	0	0	0	30	0	102	112	0	30
3	3	30	1	4	1	0	10	0	0	0	35	0	102	112	0	35
3	3	30	1	4	1	0	10	0	0	0	40	0	102	112	0	40
4	4	47	2	4	3	0	15	1	0	0	0	0	80	100	0	0
4	4	47	2	4	3	0	15	1	0	0	5	0	78	90	5	0
4	4	47	2	4	3	0	15	1	0	0	10	0	78	90	10	0
4	4	47	2	4	3	0	15	1	0	0	15	0	75	90	15	0
4	4	47	2	4	3	0	15	1	0	0	20	0	75	90	20	0
4	4	47	2	4	3	0	15	1	0	0	25	0	75	90	0	25
4	4	47	2	4	3	0	15	1	0	0	30	0	75	90	0	30
4	4	47	2	4	3	0	15	1	0	0	35	0	75	90	0	35
4	4	47	2	4	3	0	15	1	0	0	40	0	78	80	0	40
5	5	32	1	4	1	0	0	0	12.5	0	0	0	85	100	0	0
5	5	32	1	4	1	0	0	0	12.5	0	5	0	80	95	5	0
5	5	32	1	4	1	0	0	0	12.5	0	10	1	65	90	10	0
5	5	32	1	4	1	0	0	0	12.5	0	15	0	80	90	15	0
5	5	32	1	4	1	0	0	0	12.5	0	20	0	80	90	20	0
5	5	32	1	4	1	0	0	0	12.5	0	25	0	80	90	0	25
5	5	32	1	4	1	0	0	0	12.5	0	30	0	80	90	0	30
5	5	32	1	4	1	0	0	0	12.5	0	35	0	80	90	0	35
5	5	32	1	4	1	0	0	0	12.5	0	40	0	80	90	0	40
6	6	52	2	4	2	0	15	1	0	0	0	0	85	95	0	0
6	6	52	2	4	2	0	15	1	0	0	5	0	85	95	5	0
6	6	52	2	4	2	0	15	1	0	0	10	0	80	95	10	0
6	6	52	2	4	2	0	15	1	0	0	15	0	80	95	15	0
6	6	52	2	4	2	0	15	1	0	0	20	0	80	90	20	0
6	6	52	2	4	2	0	15	1	0	0	25	0	80	90	0	25
6	6	52	2	4	2	0	15	1	0	0	30	0	80	95	0	30
6	6	52	2	4	2	0	15	1	0	0	35	0	80	95	0	35
6	6	52	2	4	2	0	15	1	0	0	40	0	80	85	0	40
7	7	59	2	2	2	0	0	1	15	0	0	0	90	95	0	0
7	7	59	2	2	2	0	0	1	15	0	5	0	90	90	5	0
7	7	59	2	2	2	0	0	1	15	0	10	0	80	90	10	0
7	7	59	2	2	2	0	0	1	15	0	15	0	80	90	15	0
7	7	59	2	2	2	0	0	1	15	0	20	0	80	90	20	0
7	7	59	2	2	2	0	0	1	15	0	25	0	75	90	0	25
7	7	59	2	2	2	0	0	1	15	0	30	0	75	90	0	30
7	7	59	2	2	2	0	0	1	15	0	35	0	75	90	0	35
7	7	59	2	2	2	0	0	1	15	0	40	0	75	90	0	40
8	8	66	2	2	2	0	15	1	0	0	0	0	105	90	0	0
8	8	66	2	2	2	0	15	1	0	0	5	0	90	90	5	0
8	8	66	2	2	2	0	15	1	0	0	10	0	85	88	10	0
8	8	66	2	2	2	0	15	1	0	0	15	0	85	85	15	0
8	8	66	2	2	2	0	15	1	0	0	20	0	85	85	20	0
8	8	66	2	2	2	0	15	1	0	0	25	0	85	85	0	25
8	8	66	2	2	2	0	15	1	0	0	30	1	75	82	0	30
8	8	66	2	2	2	0	15	1	0	0	35	1	75	82	0	35
8	8	66	2	2	2	0	15	1	0	0	40	0	75	82	0	40
9	9	24	1	4	1	0	12.5	1	0	0	0	0	65	95	0	0
9	9	24	1	4	1	0	12.5	1	0	0	5	0	65	98	5	0
9	9	24	1	4	1	0	12.5	1	0	0	10	0	65	100	10	0
9	9	24	1	4	1	0	12.5	1	0	0	15	0	68	105	15	0
9	9	24	1	4	1	0	12.5	1	0	0	20	0	70	105	20	0
9	9	24	1	4	1	0	12.5	1	0	0	25	0	70	100	0	25
9	9	24	1	4	1	0	12.5	1	0	0	30	0	65	98	0	30
9	9	24	1	4	1	0	12.5	1	0	0	35	0	65	95	0	35
9	9	24	1	4	1	0	12.5	1	0	0	40	0	65	95	0	40
10	10	32	1	4	1	0	8	0	0	0.1	0	0	100	110	0	0
10	10	32	1	4	1	0	8	0	0	0.1	5	0	98	105	5	0
10	10	32	1	4	1	0	8	0	0	0.1	10	0	98	100	10	0
10	10	32	1	4	1	0	8	0	0	0.1	15	0	80	100	15	0
10	10	32	1	4	1	0	8	0	0	0.1	20	0	80	95	20	0
10	10	32	1	4	1	0	8	0	0	0.1	25	1	70	95	0	25
10	10	32	1	4	1	0	8	0	0	0.1	30	1	60	95	0	30
10	10	32	1	4	1	0	8	0	0	0.1	35	1	55	95	0	35
10	10	32	1	4	1	0	8	0	0	0.1	40	1	60	95	0	40
11	11	19	1	4	1	0	7.5	0	0	0.1	0	0	65	100	0	0
11	11	19	1	4	1	0	7.5	0	0	0.1	5	0	60	98	5	0
11	11	19	1	4	1	0	7.5	0	0	0.1	10	0	60	95	10	0
11	11	19	1	4	1	0	7.5	0	0	0.1	15	1	50	98	15	0
11	11	19	1	4	1	0	7.5	0	0	0.1	20	1	50	95	20	0
11	11	19	1	4	1	0	7.5	0	0	0.1	25	1	50	95	0	25
11	11	19	1	4	1	0	7.5	0	0	0.1	30	1	50	95	0	30
11	11	19	1	4	1	0	7.5	0	0	0.1	35	1	55	90	0	35
11	11	19	1	4	1	0	7.5	0	0	0.1	40	0	55	90	0	40
12	12	35	1	4	1	0	10	1.5	0	0.1	0	0	70	118	0	0
12	12	35	1	4	1	0	10	1.5	0	0.1	5	0	60	100	5	0
12	12	35	1	4	1	0	10	1.5	0	0.1	10	0	55	98	10	0
12	12	35	1	4	1	0	10	1.5	0	0.1	15	0	60	100	15	0
12	12	35	1	4	1	0	10	1.5	0	0.1	20	0	50	98	20	0
12	12	35	1	4	1	0	10	1.5	0	0.1	25	0	50	95	0	25
12	12	35	1	4	1	0	10	1.5	0	0.1	30	0	60	98	0	30
12	12	35	1	4	1	0	10	1.5	0	0.1	35	0	60	95	0	35
12	12	35	1	4	1	0	10	1.5	0	0.1	40	0	60	95	0	40
13	13	23	1	4	1	0	17	0	0	0.2	0	0	75	90	0	0
13	13	23	1	4	1	0	17	0	0	0.2	5	0	70	85	5	0
13	13	23	1	4	1	0	17	0	0	0.2	10	0	62	80	10	0
13	13	23	1	4	1	0	17	0	0	0.2	15	0	62	78	15	0
13	13	23	1	4	1	0	17	0	0	0.2	20	0	75	80	20	0
13	13	23	1	4	1	0	17	0	0	0.2	25	0	75	98	0	25
13	13	23	1	4	1	0	17	0	0	0.2	30	0	70	98	0	30
13	13	23	1	4	1	0	17	0	0	0.2	35	0	60	95	0	35
13	13	23	1	4	1	0	17	0	0	0.2	40	0	60	95	0	40
14	14	33	1	4	1	0	8	1	0	0.2	0	1	60	100	0	0
14	14	33	1	4	1	0	8	1	0	0.2	5	1	50	98	5	0
14	14	33	1	4	1	0	8	1	0	0.2	10	1	45	90	10	0
14	14	33	1	4	1	0	8	1	0	0.2	15	1	58	85	15	0
14	14	33	1	4	1	0	8	1	0	0.2	20	0	60	80	20	0
14	14	33	1	4	1	0	8	1	0	0.2	25	0	60	80	0	25
14	14	33	1	4	1	0	8	1	0	0.2	30	0	62	80	0	30
14	14	33	1	4	1	0	8	1	0	0.2	35	0	62	80	0	35
14	14	33	1	4	1	0	8	1	0	0.2	40	0	62	80	0	40
15	15	36	1	4	1	0	8	2	0	0.2	0	0	65	82	0	0
15	15	36	1	4	1	0	8	2	0	0.2	5	0	55	80	5	0
15	15	36	1	4	1	0	8	2	0	0.2	10	0	55	80	10	0
15	15	36	1	4	1	0	8	2	0	0.2	15	0	60	80	15	0
15	15	36	1	4	1	0	8	2	0	0.2	20	0	65	80	20	0
15	15	36	1	4	1	0	8	2	0	0.2	25	0	65	82	0	25
15	15	36	1	4	1	0	8	2	0	0.2	30	0	55	82	0	30
15	15	36	1	4	1	0	8	2	0	0.2	35	0	55	80	0	35
15	15	36	1	4	1	0	8	2	0	0.2	40	0	55	80	0	40
16	16	28	1	4	1	0	9	0	0	0.2	0	0	82	100	0	0
16	16	28	1	4	1	0	9	0	0	0.2	5	0	78	95	5	0
16	16	28	1	4	1	0	9	0	0	0.2	10	0	70	95	10	0
16	16	28	1	4	1	0	9	0	0	0.2	15	0	65	90	15	0
16	16	28	1	4	1	0	9	0	0	0.2	20	0	65	90	20	0
16	16	28	1	4	1	0	9	0	0	0.2	25	0	65	95	0	25
16	16	28	1	4	1	0	9	0	0	0.2	30	0	65	95	0	30
16	16	28	1	4	1	0	9	0	0	0.2	35	0	65	95	0	35
16	16	28	1	4	1	0	9	0	0	0.2	40	0	65	100	0	40
17	17	25	1	4	1	0	9	1	0	0	0	0	65	70	0	0
17	17	25	1	4	1	0	9	1	0	0	5	1	60	65	5	0
17	17	25	1	4	1	0	9	1	0	0	10	1	45	55	10	0
17	17	25	1	4	1	0	9	1	0	0	15	1	45	65	15	0
17	17	25	1	4	1	0	9	1	0	0	20	1	50	70	20	0
17	17	25	1	4	1	0	9	1	0	0	25	1	50	70	0	25
17	17	25	1	4	1	0	9	1	0	0	30	1	40	70	0	30
17	17	25	1	4	1	0	9	1	0	0	35	1	30	80	0	35
17	17	25	1	4	1	0	9	1	0	0	40	1	40	85	0	40
18	18	32	1	4	3	0	10	1	0	0	0	0	90	75	0	0
18	18	32	1	4	3	0	10	1	0	0	5	0	90	75	5	0
18	18	32	1	4	3	0	10	1	0	0	10	0	90	75	10	0
18	18	32	1	4	3	0	10	1	0	0	15	0	90	75	15	0
18	18	32	1	4	3	0	10	1	0	0	20	0	90	75	20	0
18	18	32	1	4	3	0	10	1	0	0	25	0	90	70	0	25
18	18	32	1	4	3	0	10	1	0	0	30	0	90	70	0	30
18	18	32	1	4	3	0	10	1	0	0	35	0	90	70	0	35
18	18	32	1	4	3	0	10	1	0	0	40	0	90	70	0	40
19	19	44	2	4	3	0	10	0	0	0	0	0	100	85	0	0
19	19	44	2	4	3	0	10	0	0	0	5	0	95	85	5	0
19	19	44	2	4	3	0	10	0	0	0	10	0	90	85	10	0
19	19	44	2	4	3	0	10	0	0	0	15	0	90	85	15	0
19	19	44	2	4	3	0	10	0	0	0	20	0	90	90	20	0
19	19	44	2	4	3	0	10	0	0	0	25	0	85	85	0	25
19	19	44	2	4	3	0	10	0	0	0	30	0	85	85	0	30
19	19	44	2	4	3	0	10	0	0	0	35	0	85	85	0	35
19	19	44	2	4	3	0	10	0	0	0	40	0	85	85	0	40
20	20	49	2	4	3	0	9	0	0	0	0	0	95	80	0	0
20	20	49	2	4	3	0	9	0	0	0	5	0	95	80	5	0
20	20	49	2	4	3	0	9	0	0	0	10	0	95	80	10	0
20	20	49	2	4	3	0	9	0	0	0	15	0	95	80	15	0
20	20	49	2	4	3	0	9	0	0	0	20	0	90	80	20	0
20	20	49	2	4	3	0	9	0	0	0	25	0	90	80	0	25
20	20	49	2	4	3	0	9	0	0	0	30	0	90	80	0	30
20	20	49	2	4	3	0	9	0	0	0	35	0	95	80	0	35
20	20	49	2	4	3	0	9	0	0	0	40	0	85	80	0	40
21	21	54	2	4	3	0	9	0	0	0	0	0	70	62	0	0
21	21	54	2	4	3	0	9	0	0	0	5	0	70	62	5	0
21	21	54	2	4	3	0	9	0	0	0	10	0	75	62	10	0
21	21	54	2	4	3	0	9	0	0	0	15	0	75	62	15	0
21	21	54	2	4	3	0	9	0	0	0	20	0	70	60	20	0
21	21	54	2	4	3	0	9	0	0	0	25	0	70	60	0	25
21	21	54	2	4	3	0	9	0	0	0	30	0	70	60	0	30
21	21	54	2	4	3	0	9	0	0	0	35	0	65	60	0	35
21	21	54	2	4	3	0	9	0	0	0	40	0	65	60	0	40
22	23	56	2	4	3	0	25	0	0	0	0	0	82	98	0	0
22	23	56	2	4	3	0	25	0	0	0	5	0	82	100	5	0
22	23	56	2	4	3	0	25	0	0	0	10	0	80	98	10	0
22	23	56	2	4	3	0	25	0	0	0	15	0	85	100	15	0
22	23	56	2	4	3	0	25	0	0	0	20	0	85	98	20	0
22	23	56	2	4	3	0	25	0	0	0	25	0	85	98	0	25
22	23	56	2	4	3	0	25	0	0	0	30	0	82	100	0	30
22	23	56	2	4	3	0	25	0	0	0	35	0	85	95	0	35
22	23	56	2	4	3	0	25	0	0	0	40	0	85	95	0	40
23	24	68	2	4	3	0	15	0	0	0	0	0	98	82	0	0
23	24	68	2	4	3	0	15	0	0	0	5	0	98	80	5	0
23	24	68	2	4	3	0	15	0	0	0	10	0	100	80	10	0
23	24	68	2	4	3	0	15	0	0	0	15	0	95	78	15	0
23	24	68	2	4	3	0	15	0	0	0	20	0	95	75	20	0
23	24	68	2	4	3	0	15	0	0	0	25	0	98	75	0	25
23	24	68	2	4	3	0	15	0	0	0	30	0	95	75	0	30
23	24	68	2	4	3	0	15	0	0	0	35	0	95	75	0	35
23	24	68	2	4	3	0	15	0	0	0	40	0	95	78	0	40
24	26	31	1	4	1	0	8	0	0	0.05	0	0	110	100	0	0
24	26	31	1	4	1	0	8	0	0	0.05	5	0	90	98	5	0
24	26	31	1	4	1	0	8	0	0	0.05	10	0	85	98	10	0
24	26	31	1	4	1	0	8	0	0	0.05	15	1	80	90	15	0
24	26	31	1	4	1	0	8	0	0	0.05	20	0	78	85	20	0
24	26	31	1	4	1	0	8	0	0	0.05	25	0	78	85	0	25
24	26	31	1	4	1	0	8	0	0	0.05	30	1	75	90	0	30
24	26	31	1	4	1	0	8	0	0	0.05	35	1	75	90	0	35
24	26	31	1	4	1	0	8	0	0	0.05	40	1	75	90	0	40
25	27	82	2	2	3	0	10	0	0	0.05	0	0	80	80	0	0
25	27	82	2	2	3	0	10	0	0	0.05	5	0	80	70	5	0
25	27	82	2	2	3	0	10	0	0	0.05	10	0	80	70	10	0
25	27	82	2	2	3	0	10	0	0	0.05	15	0	80	70	15	0
25	27	82	2	2	3	0	10	0	0	0.05	20	0	80	70	20	0
25	27	82	2	2	3	0	10	0	0	0.05	25	0	82	70	0	25
25	27	82	2	2	3	0	10	0	0	0.05	30	0	82	70	0	30
25	27	82	2	2	3	0	10	0	0	0.05	35	0	80	65	0	35
25	27	82	2	2	3	0	10	0	0	0.05	40	0	80	65	0	40
26	28	27	1	4	1	0	6	1	0	0	0	0	80	115	0	0
26	28	27	1	4	1	0	6	1	0	0	5	0	70	110	5	0
26	28	27	1	4	1	0	6	1	0	0	10	0	65	110	10	0
26	28	27	1	4	1	0	6	1	0	0	15	0	65	110	15	0
26	28	27	1	4	1	0	6	1	0	0	20	0	70	110	20	0
26	28	27	1	4	1	0	6	1	0	0	25	0	60	110	0	25
26	28	27	1	4	1	0	6	1	0	0	30	0	60	110	0	30
26	28	27	1	4	1	0	6	1	0	0	35	1	65	105	0	35
26	28	27	1	4	1	0	6	1	0	0	40	1	65	100	0	40
27	29	65	2	4	3	0	0	1	19	0.05	0	0	98	70	0	0
27	29	65	2	4	3	0	0	1	19	0.05	5	0	85	70	5	0
27	29	65	2	4	3	0	0	1	19	0.05	10	0	82	70	10	0
27	29	65	2	4	3	0	0	1	19	0.05	15	0	82	72	15	0
27	29	65	2	4	3	0	0	1	19	0.05	20	0	85	72	20	0
27	29	65	2	4	3	0	0	1	19	0.05	25	0	82	72	0	25
27	29	65	2	4	3	0	0	1	19	0.05	30	0	85	72	0	30
27	29	65	2	4	3	0	0	1	19	0.05	35	0	85	72	0	35
27	29	65	2	4	3	0	0	1	19	0.05	40	0	85	72	0	40
28	31	69	2	4	3	0	0	1	15	0	0	0	80	100	0	0
28	31	69	2	4	3	0	0	1	15	0	5	0	78	90	5	0
28	31	69	2	4	3	0	0	1	15	0	10	0	80	90	10	0
28	31	69	2	4	3	0	0	1	15	0	15	0	80	90	15	0
28	31	69	2	4	3	0	0	1	15	0	20	0	82	85	20	0
28	31	69	2	4	3	0	0	1	15	0	25	0	80	85	0	25
28	31	69	2	4	3	0	0	1	15	0	30	0	80	85	0	30
28	31	69	2	4	3	0	0	1	15	0	35	0	80	85	0	35
28	31	69	2	4	3	0	0	1	15	0	40	0	80	85	0	40
29	32	85	2	2	3	0	0	0	12.5	0	0	0	90	80	0	0
29	32	85	2	2	3	0	0	0	12.5	0	5	0	85	70	5	0
29	32	85	2	2	3	0	0	0	12.5	0	10	0	85	65	10	0
29	32	85	2	2	3	0	0	0	12.5	0	15	0	80	65	15	0
29	32	85	2	2	3	0	0	0	12.5	0	20	0	80	65	20	0
29	32	85	2	2	3	0	0	0	12.5	0	25	0	85	65	0	25
29	32	85	2	2	3	0	0	0	12.5	0	30	0	85	65	0	30
29	32	85	2	2	3	0	0	0	12.5	0	35	0	85	60	0	35
29	32	85	2	2	3	0	0	0	12.5	0	40	0	85	62	0	40
30	33	48	2	2	2	0	0	0	13	0.05	0	0	80	78	0	0
30	33	48	2	2	2	0	0	0	13	0.05	5	0	80	78	5	0
30	33	48	2	2	2	0	0	0	13	0.05	10	0	80	75	10	0
30	33	48	2	2	2	0	0	0	13	0.05	15	0	80	75	15	0
30	33	48	2	2	2	0	0	0	13	0.05	20	0	78	70	20	0
30	33	48	2	2	2	0	0	0	13	0.05	25	0	82	70	0	25
30	33	48	2	2	2	0	0	0	13	0.05	30	0	82	70	0	30
30	33	48	2	2	2	0	0	0	13	0.05	35	0	80	70	0	35
30	33	48	2	2	2	0	0	0	13	0.05	40	0	80	70	0	40
31	34	60	2	2	2	0	0	3	15	0	0	0	100	90	0	0
31	34	60	2	2	2	0	0	3	15	0	5	0	100	90	5	0
31	34	60	2	2	2	0	0	3	15	0	10	0	100	90	10	0
31	34	60	2	2	2	0	0	3	15	0	15	0	100	90	15	0
31	34	60	2	2	2	0	0	3	15	0	20	0	85	90	20	0
31	34	60	2	2	2	0	0	3	15	0	25	0	85	90	0	25
31	34	60	2	2	2	0	0	3	15	0	30	0	85	90	0	30
31	34	60	2	2	2	0	0	3	15	0	35	0	85	90	0	35
31	34	60	2	2	2	0	0	3	15	0	40	0	80	90	0	40
32	35	88	2	4	3	0	12	1	0	0.05	0	0	75	90	0	0
32	35	88	2	4	3	0	12	1	0	0.05	5	0	75	80	5	0
32	35	88	2	4	3	0	12	1	0	0.05	10	0	75	80	10	0
32	35	88	2	4	3	0	12	1	0	0.05	15	0	75	80	15	0
32	35	88	2	4	3	0	12	1	0	0.05	20	0	75	80	20	0
32	35	88	2	4	3	0	12	1	0	0.05	25	0	75	85	0	25
32	35	88	2	4	3	0	12	1	0	0.05	30	0	70	80	0	30
32	35	88	2	4	3	0	12	1	0	0.05	35	0	75	80	0	35
32	35	88	2	4	3	0	12	1	0	0.05	40	0	75	80	0	40
33	36	60	2	2	2	0	12	2	0	0	0	0	90	60	0	0
33	36	60	2	2	2	0	12	2	0	0	5	0	80	60	5	0
33	36	60	2	2	2	0	12	2	0	0	10	0	80	60	10	0
33	36	60	2	2	2	0	12	2	0	0	15	0	75	60	15	0
33	36	60	2	2	2	0	12	2	0	0	20	0	70	60	20	0
33	36	60	2	2	2	0	12	2	0	0	25	0	70	50	0	25
33	36	60	2	2	2	0	12	2	0	0	30	0	80	55	0	30
33	36	60	2	2	2	0	12	2	0	0	35	0	85	55	0	35
33	36	60	2	2	2	0	12	2	0	0	40	0	85	55	0	40
34	37	55	2	2	3	0	12	0	0	0	0	0	110	80	0	0
34	37	55	2	2	3	0	12	0	0	0	5	0	100	75	5	0
34	37	55	2	2	3	0	12	0	0	0	10	0	90	75	10	0
34	37	55	2	2	3	0	12	0	0	0	15	0	90	75	15	0
34	37	55	2	2	3	0	12	0	0	0	20	0	95	75	20	0
34	37	55	2	2	3	0	12	0	0	0	25	0	95	75	0	25
34	37	55	2	2	3	0	12	0	0	0	30	0	95	75	0	30
34	37	55	2	2	3	0	12	0	0	0	35	0	95	78	0	35
34	37	55	2	2	3	0	12	0	0	0	40	0	90	78	0	40
35	38	40	2	2	3	0	12	1	0	0	0	0	80	78	0	0
35	38	40	2	2	3	0	12	1	0	0	5	0	100	78	5	0
35	38	40	2	2	3	0	12	1	0	0	10	0	98	78	10	0
35	38	40	2	2	3	0	12	1	0	0	15	0	98	78	15	0
35	38	40	2	2	3	0	12	1	0	0	20	0	98	78	20	0
35	38	40	2	2	3	0	12	1	0	0	25	0	98	78	0	25
35	38	40	2	2	3	0	12	1	0	0	30	0	95	78	0	30
35	38	40	2	2	3	0	12	1	0	0	35	0	78	65	0	35
35	38	40	2	2	3	0	12	1	0	0	40	0	78	65	0	40
36	39	67	2	2	3	0	10	0	0	0	0	0	90	90	0	0
36	39	67	2	2	3	0	10	0	0	0	5	0	85	90	5	0
36	39	67	2	2	3	0	10	0	0	0	10	0	80	90	10	0
36	39	67	2	2	3	0	10	0	0	0	15	0	85	92	15	0
36	39	67	2	2	3	0	10	0	0	0	20	0	85	90	20	0
36	39	67	2	2	3	0	10	0	0	0	25	0	85	90	0	25
36	39	67	2	2	3	0	10	0	0	0	30	0	85	90	0	30
36	39	67	2	2	3	0	10	0	0	0	35	0	90	90	0	35
36	39	67	2	2	3	0	10	0	0	0	40	0	90	90	0	40
37	40	69	2	4	2	0	10	0	0	0	0	0	65	75	0	0
37	40	69	2	4	2	0	10	0	0	0	5	0	65	75	5	0
37	40	69	2	4	2	0	10	0	0	0	10	0	60	75	10	0
37	40	69	2	4	2	0	10	0	0	0	15	0	60	75	15	0
37	40	69	2	4	2	0	10	0	0	0	20	0	60	75	20	0
37	40	69	2	4	2	0	10	0	0	0	25	0	65	75	0	25
37	40	69	2	4	2	0	10	0	0	0	30	0	65	70	0	30
37	40	69	2	4	2	0	10	0	0	0	35	0	65	70	0	35
37	40	69	2	4	2	0	10	0	0	0	40	0	65	65	0	40
38	42	66	2	4	2	0	0	0	15	0	0	0	95	60	0	0
38	42	66	2	4	2	0	0	0	15	0	5	0	95	60	5	0
38	42	66	2	4	2	0	0	0	15	0	10	0	95	60	10	0
38	42	66	2	4	2	0	0	0	15	0	15	0	95	60	15	0
38	42	66	2	4	2	0	0	0	15	0	20	0	95	60	20	0
38	42	66	2	4	2	0	0	0	15	0	25	0	90	60	0	25
38	42	66	2	4	2	0	0	0	15	0	30	0	90	58	0	30
38	42	66	2	4	2	0	0	0	15	0	35	0	85	55	0	35
38	42	66	2	4	2	0	0	0	15	0	40	0	85	55	0	40
39	43	61	2	4	2	0	0	0	15	0	0	0	100	70	0	0
39	43	61	2	4	2	0	0	0	15	0	5	0	100	70	5	0
39	43	61	2	4	2	0	0	0	15	0	10	0	90	70	10	0
39	43	61	2	4	2	0	0	0	15	0	15	0	85	65	15	0
39	43	61	2	4	2	0	0	0	15	0	20	0	85	65	20	0
39	43	61	2	4	2	0	0	0	15	0	25	0	85	65	0	25
39	43	61	2	4	2	0	0	0	15	0	30	0	80	65	0	30
39	43	61	2	4	2	0	0	0	15	0	35	0	80	65	0	35
39	43	61	2	4	2	0	0	0	15	0	40	0	80	65	0	40
40	44	26	1	4	1	0	9	0	0	0.1	0	0	65	100	0	0
40	44	26	1	4	1	0	9	0	0	0.1	5	0	75	90	5	0
40	44	26	1	4	1	0	9	0	0	0.1	10	0	60	80	10	0
40	44	26	1	4	1	0	9	0	0	0.1	15	0	60	80	15	0
40	44	26	1	4	1	0	9	0	0	0.1	20	0	62	78	20	0
40	44	26	1	4	1	0	9	0	0	0.1	25	0	62	78	0	25
40	44	26	1	4	1	0	9	0	0	0.1	30	0	65	78	0	30
40	44	26	1	4	1	0	9	0	0	0.1	35	0	65	78	0	35
40	44	26	1	4	1	0	9	0	0	0.1	40	0	65	78	0	40
41	45	32	1	4	1	0	10	0	0	0.1	0	0	70	90	0	0
41	45	32	1	4	1	0	10	0	0	0.1	5	0	70	90	5	0
41	45	32	1	4	1	0	10	0	0	0.1	10	0	62	90	10	0
41	45	32	1	4	1	0	10	0	0	0.1	15	0	62	90	15	0
41	45	32	1	4	1	0	10	0	0	0.1	20	0	62	85	20	0
41	45	32	1	4	1	0	10	0	0	0.1	25	0	65	80	0	25
41	45	32	1	4	1	0	10	0	0	0.1	30	0	65	80	0	30
41	45	32	1	4	1	0	10	0	0	0.1	35	1	55	90	0	35
41	45	32	1	4	1	0	10	0	0	0.1	40	0	60	82	0	40
42	46	61	2	4	3	0	25	0	15	0.1	0	0	80	100	0	0
42	46	61	2	4	3	0	25	0	15	0.1	5	0	75	98	5	0
42	46	61	2	4	3	0	25	0	15	0.1	10	0	70	95	10	0
42	46	61	2	4	3	0	25	0	15	0.1	15	0	75	90	15	0
42	46	61	2	4	3	0	25	0	15	0.1	20	0	75	90	20	0
42	46	61	2	4	3	0	25	0	15	0.1	25	0	75	90	0	25
42	46	61	2	4	3	0	25	0	15	0.1	30	0	75	90	0	30
42	46	61	2	4	3	0	25	0	15	0.1	35	0	78	90	0	35
42	46	61	2	4	3	0	25	0	15	0.1	40	0	80	95	0	40
43	48	24	1	4	1	0	0	0	15	0	0	0	80	90	0	0
43	48	24	1	4	1	0	0	0	15	0	5	0	80	90	5	0
43	48	24	1	4	1	0	0	0	15	0	10	0	80	90	10	0
43	48	24	1	4	1	0	0	0	15	0	15	0	80	90	15	0
43	48	24	1	4	1	0	0	0	15	0	20	0	70	90	20	0
43	48	24	1	4	1	0	0	0	15	0	25	0	70	90	0	25
43	48	24	1	4	1	0	0	0	15	0	30	0	70	85	0	30
43	48	24	1	4	1	0	0	0	15	0	35	0	70	85	0	35
43	48	24	1	4	1	0	0	0	15	0	40	0	70	85	0	40
44	49	20	1	4	1	0	0	0	15	0.05	0	0	95	100	0	0
44	49	20	1	4	1	0	0	0	15	0.05	5	0	95	100	5	0
44	49	20	1	4	1	0	0	0	15	0.05	10	0	85	100	10	0
44	49	20	1	4	1	0	0	0	15	0.05	15	0	90	100	15	0
44	49	20	1	4	1	0	0	0	15	0.05	20	0	90	100	20	0
44	49	20	1	4	1	0	0	0	15	0.05	25	0	95	100	0	25
44	49	20	1	4	1	0	0	0	15	0.05	30	0	95	100	0	30
44	49	20	1	4	1	0	0	0	15	0.05	35	0	95	100	0	35
44	49	20	1	4	1	0	0	0	15	0.05	40	0	90	100	0	40
45	50	20	1	4	1	0	0	0	14	0	0	0	70	105	0	0
45	50	20	1	4	1	0	0	0	14	0	5	1	55	120	5	0
45	50	20	1	4	1	0	0	0	14	0	10	1	50	130	10	0
45	50	20	1	4	1	0	0	0	14	0	15	1	50	130	15	0
45	50	20	1	4	1	0	0	0	14	0	20	1	50	130	20	0
45	50	20	1	4	1	0	0	0	14	0	25	0	50	125	0	25
45	50	20	1	4	1	0	0	0	14	0	30	0	55	115	0	30
45	50	20	1	4	1	0	0	0	14	0	35	0	60	115	0	35
45	50	20	1	4	1	0	0	0	14	0	40	0	60	110	0	40
46	51	27	1	4	1	0	7.5	0	0	0.05	0	0	75	90	0	0
46	51	27	1	4	1	0	7.5	0	0	0.05	5	0	70	90	5	0
46	51	27	1	4	1	0	7.5	0	0	0.05	10	0	70	90	10	0
46	51	27	1	4	1	0	7.5	0	0	0.05	15	0	70	90	15	0
46	51	27	1	4	1	0	7.5	0	0	0.05	20	0	60	60	20	0
46	51	27	1	4	1	0	7.5	0	0	0.05	25	1	60	60	0	25
46	51	27	1	4	1	0	7.5	0	0	0.05	30	1	60	60	0	30
46	51	27	1	4	1	0	7.5	0	0	0.05	35	0	60	60	0	35
46	51	27	1	4	1	0	7.5	0	0	0.05	40	0	60	60	0	40
47	52	35	1	4	1	0	8	0	0	0	0	0	90	100	0	0
47	52	35	1	4	1	0	8	0	0	0	5	0	90	98	5	0
47	52	35	1	4	1	0	8	0	0	0	10	0	80	95	10	0
47	52	35	1	4	1	0	8	0	0	0	15	0	80	90	15	0
47	52	35	1	4	1	0	8	0	0	0	20	0	80	90	20	0
47	52	35	1	4	1	0	8	0	0	0	25	1	70	85	0	25
47	52	35	1	4	1	0	8	0	0	0	30	1	80	80	0	30
47	52	35	1	4	1	0	8	0	0	0	35	1	80	75	0	35
47	52	35	1	4	1	0	8	0	0	0	40	0	75	75	0	40
48	53	36	1	4	1	0	10	0	0	0.05	0	0	70	80	0	0
48	53	36	1	4	1	0	10	0	0	0.05	5	0	60	80	5	0
48	53	36	1	4	1	0	10	0	0	0.05	10	1	55	75	10	0
48	53	36	1	4	1	0	10	0	0	0.05	15	1	55	70	15	0
48	53	36	1	4	1	0	10	0	0	0.05	20	1	60	70	20	0
48	53	36	1	4	1	0	10	0	0	0.05	25	1	60	70	0	25
48	53	36	1	4	1	0	10	0	0	0.05	30	1	60	70	0	30
48	53	36	1	4	1	0	10	0	0	0.05	35	1	60	70	0	35
48	53	36	1	4	1	0	10	0	0	0.05	40	1	60	65	0	40
49	55	37	1	4	1	0	8	0	0	0.1	0	0	70	110	0	0
49	55	37	1	4	1	0	8	0	0	0.1	5	0	60	105	5	0
49	55	37	1	4	1	0	8	0	0	0.1	10	0	60	95	10	0
49	55	37	1	4	1	0	8	0	0	0.1	15	0	65	95	15	0
49	55	37	1	4	1	0	8	0	0	0.1	20	0	70	90	20	0
49	55	37	1	4	1	0	8	0	0	0.1	25	0	70	90	0	25
49	55	37	1	4	1	0	8	0	0	0.1	30	0	65	90	0	30
49	55	37	1	4	1	0	8	0	0	0.1	35	0	65	90	0	35
49	55	37	1	4	1	0	8	0	0	0.1	40	0	65	95	0	40
50	56	29	1	4	1	0	0	0	15	0.1	0	0	65	100	0	0
50	56	29	1	4	1	0	0	0	15	0.1	5	0	70	85	5	0
50	56	29	1	4	1	0	0	0	15	0.1	10	0	70	80	10	0
50	56	29	1	4	1	0	0	0	15	0.1	15	0	70	80	15	0
50	56	29	1	4	1	0	0	0	15	0.1	20	0	70	80	20	0
50	56	29	1	4	1	0	0	0	15	0.1	25	0	70	80	0	25
50	56	29	1	4	1	0	0	0	15	0.1	30	0	70	80	0	30
50	56	29	1	4	1	0	0	0	15	0.1	35	0	65	80	0	35
50	56	29	1	4	1	0	0	0	15	0.1	40	0	65	80	0	40
51	57	24	1	4	1	0	8	3	0	0.05	0	0	70	110	0	0
51	57	24	1	4	1	0	8	3	0	0.05	5	1	65	105	5	0
51	57	24	1	4	1	0	8	3	0	0.05	10	0	60	100	10	0
51	57	24	1	4	1	0	8	3	0	0.05	15	0	60	100	15	0
51	57	24	1	4	1	0	8	3	0	0.05	20	0	65	100	20	0
51	57	24	1	4	1	0	8	3	0	0.05	25	0	65	105	0	25
51	57	24	1	4	1	0	8	3	0	0.05	30	0	70	105	0	30
51	57	24	1	4	1	0	8	3	0	0.05	35	0	70	95	0	35
51	57	24	1	4	1	0	8	3	0	0.05	40	0	65	90	0	40
52	58	31	1	4	1	0	9.5	0	0	0.2	0	0	70	85	0	0
52	58	31	1	4	1	0	9.5	0	0	0.2	5	0	75	90	5	0
52	58	31	1	4	1	0	9.5	0	0	0.2	10	0	70	75	10	0
52	58	31	1	4	1	0	9.5	0	0	0.2	15	0	75	85	15	0
52	58	31	1	4	1	0	9.5	0	0	0.2	20	0	75	85	20	0
52	58	31	1	4	1	0	9.5	0	0	0.2	25	0	75	85	0	25
52	58	31	1	4	1	0	9.5	0	0	0.2	30	0	75	85	0	30
52	58	31	1	4	1	0	9.5	0	0	0.2	35	0	70	85	0	35
52	58	31	1	4	1	0	9.5	0	0	0.2	40	0	70	70	0	40
53	59	34	1	4	1	0	8	0	0	0.2	0	0	70	105	0	0
53	59	34	1	4	1	0	8	0	0	0.2	5	0	65	100	5	0
53	59	34	1	4	1	0	8	0	0	0.2	10	0	70	100	10	0
53	59	34	1	4	1	0	8	0	0	0.2	15	0	65	105	15	0
53	59	34	1	4	1	0	8	0	0	0.2	20	0	65	105	20	0
53	59	34	1	4	1	0	8	0	0	0.2	25	0	65	100	0	25
53	59	34	1	4	1	0	8	0	0	0.2	30	0	50	75	0	30
53	59	34	1	4	1	0	8	0	0	0.2	35	1	50	85	0	35
53	59	34	1	4	1	0	8	0	0	0.2	40	1	60	85	0	40
54	60	30	1	4	1	0	8	0	0	0.1	0	0	65	80	0	0
54	60	30	1	4	1	0	8	0	0	0.1	5	0	70	75	5	0
54	60	30	1	4	1	0	8	0	0	0.1	10	0	55	70	10	0
54	60	30	1	4	1	0	8	0	0	0.1	15	0	50	70	15	0
54	60	30	1	4	1	0	8	0	0	0.1	20	0	50	75	20	0
54	60	30	1	4	1	0	8	0	0	0.1	25	0	55	70	0	25
54	60	30	1	4	1	0	8	0	0	0.1	30	0	55	70	0	30
54	60	30	1	4	1	0	8	0	0	0.1	35	0	55	70	0	35
54	60	30	1	4	1	0	8	0	0	0.1	40	0	55	75	0	40
55	61	31	1	4	1	0	8.5	1	0	0.1	0	0	80	110	0	0
55	61	31	1	4	1	0	8.5	1	0	0.1	5	0	70	105	5	0
55	61	31	1	4	1	0	8.5	1	0	0.1	10	0	70	100	10	0
55	61	31	1	4	1	0	8.5	1	0	0.1	15	0	70	100	15	0
55	61	31	1	4	1	0	8.5	1	0	0.1	20	0	70	100	20	0
55	61	31	1	4	1	0	8.5	1	0	0.1	25	0	70	100	0	25
55	61	31	1	4	1	0	8.5	1	0	0.1	30	0	70	100	0	30
55	61	31	1	4	1	0	8.5	1	0	0.1	35	0	70	100	0	35
55	61	31	1	4	1	0	8.5	1	0	0.1	40	0	65	98	0	40
56	62	35	1	4	1	0	0	2	14	0.2	0	0	90	90	0	0
56	62	35	1	4	1	0	0	2	14	0.2	5	0	70	90	5	0
56	62	35	1	4	1	0	0	2	14	0.2	10	0	65	90	10	0
56	62	35	1	4	1	0	0	2	14	0.2	15	0	65	85	15	0
56	62	35	1	4	1	0	0	2	14	0.2	20	0	60	80	20	0
56	62	35	1	4	1	0	0	2	14	0.2	25	0	65	80	0	25
56	62	35	1	4	1	0	0	2	14	0.2	30	0	65	80	0	30
56	62	35	1	4	1	0	0	2	14	0.2	35	0	70	80	0	35
56	62	35	1	4	1	0	0	2	14	0.2	40	0	70	80	0	40
57	63	67	2	4	3	0	13	1.5	0	0.1	0	0	90	70	0	0
57	63	67	2	4	3	0	13	1.5	0	0.1	5	0	90	70	5	0
57	63	67	2	4	3	0	13	1.5	0	0.1	10	0	90	70	10	0
57	63	67	2	4	3	0	13	1.5	0	0.1	15	0	90	65	15	0
57	63	67	2	4	3	0	13	1.5	0	0.1	20	0	80	65	20	0
57	63	67	2	4	3	0	13	1.5	0	0.1	25	0	70	65	0	25
57	63	67	2	4	3	0	13	1.5	0	0.1	30	0	70	65	0	30
57	63	67	2	4	3	0	13	1.5	0	0.1	35	0	65	65	0	35
57	63	67	2	4	3	0	13	1.5	0	0.1	40	0	65	65	0	40
58	64	75	2	2	2	0	0	1	8.75	0.05	0	0	80	80	0	0
58	64	75	2	2	2	0	0	1	8.75	0.05	5	0	90	65	5	0
58	64	75	2	2	2	0	0	1	8.75	0.05	10	0	85	65	10	0
58	64	75	2	2	2	0	0	1	8.75	0.05	15	0	80	65	15	0
58	64	75	2	2	2	0	0	1	8.75	0.05	20	0	80	70	20	0
58	64	75	2	2	2	0	0	1	8.75	0.05	25	0	90	70	0	25
58	64	75	2	2	2	0	0	1	8.75	0.05	30	0	85	70	0	30
58	64	75	2	2	2	0	0	1	8.75	0.05	35	0	90	70	0	35
58	64	75	2	2	2	0	0	1	8.75	0.05	40	0	90	70	0	40
59	65	48	2	4	3	0	14	0	0	0	0	0	70	70	0	0
59	65	48	2	4	3	0	14	0	0	0	5	0	70	70	5	0
59	65	48	2	4	3	0	14	0	0	0	10	0	70	70	10	0
59	65	48	2	4	3	0	14	0	0	0	15	0	70	70	15	0
59	65	48	2	4	3	0	14	0	0	0	20	0	70	70	20	0
59	65	48	2	4	3	0	14	0	0	0	25	0	70	70	0	25
59	65	48	2	4	3	0	14	0	0	0	30	0	70	70	0	30
59	65	48	2	4	3	0	14	0	0	0	35	0	70	70	0	35
59	65	48	2	4	3	0	14	0	0	0	40	0	75	65	0	40
60	66	68	2	4	3	0	15	0	0	0	0	0	80	75	0	0
60	66	68	2	4	3	0	15	0	0	0	5	0	75	70	5	0
60	66	68	2	4	3	0	15	0	0	0	10	0	70	70	10	0
60	66	68	2	4	3	0	15	0	0	0	15	0	70	70	15	0
60	66	68	2	4	3	0	15	0	0	0	20	0	70	70	20	0
60	66	68	2	4	3	0	15	0	0	0	25	0	70	70	0	25
60	66	68	2	4	3	0	15	0	0	0	30	0	80	75	0	30
60	66	68	2	4	3	0	15	0	0	0	35	0	80	75	0	35
60	66	68	2	4	3	0	15	0	0	0	40	0	78	75	0	40
61	67	48	2	2	3	0	0	0	8	0	0	0	80	75	0	0
61	67	48	2	2	3	0	0	0	8	0	5	0	80	75	5	0
61	67	48	2	2	3	0	0	0	8	0	10	0	80	70	10	0
61	67	48	2	2	3	0	0	0	8	0	15	0	75	70	15	0
61	67	48	2	2	3	0	0	0	8	0	20	0	75	70	20	0
61	67	48	2	2	3	0	0	0	8	0	25	0	80	75	0	25
61	67	48	2	2	3	0	0	0	8	0	30	0	80	75	0	30
61	67	48	2	2	3	0	0	0	8	0	35	0	80	75	0	35
61	67	48	2	2	3	0	0	0	8	0	40	0	80	75	0	40
62	69	24	1	4	1	0	9	0.5	0	0	0	0	80	85	0	0
62	69	24	1	4	1	0	9	0.5	0	0	5	0	80	90	5	0
62	69	24	1	4	1	0	9	0.5	0	0	10	0	80	90	10	0
62	69	24	1	4	1	0	9	0.5	0	0	15	0	80	90	15	0
62	69	24	1	4	1	0	9	0.5	0	0	20	0	80	95	20	0
62	69	24	1	4	1	0	9	0.5	0	0	25	0	80	95	0	25
62	69	24	1	4	1	0	9	0.5	0	0	30	0	80	95	0	30
62	69	24	1	4	1	0	9	0.5	0	0	35	0	80	95	0	35
62	69	24	1	4	1	0	9	0.5	0	0	40	0	80	95	0	40
63	70	42	2	4	3	0	8.5	1	0	0	0	0	75	80	0	0
63	70	42	2	4	3	0	8.5	1	0	0	5	0	75	80	5	0
63	70	42	2	4	3	0	8.5	1	0	0	10	0	80	80	10	0
63	70	42	2	4	3	0	8.5	1	0	0	15	0	80	80	15	0
63	70	42	2	4	3	0	8.5	1	0	0	20	0	70	78	20	0
63	70	42	2	4	3	0	8.5	1	0	0	25	0	70	75	0	25
63	70	42	2	4	3	0	8.5	1	0	0	30	0	70	75	0	30
63	70	42	2	4	3	0	8.5	1	0	0	35	0	70	78	0	35
63	70	42	2	4	3	0	8.5	1	0	0	40	1	70	75	0	40
64	71	26	1	4	1	0	8	0	0	0	0	0	100	80	0	0
64	71	26	1	4	1	0	8	0	0	0	5	0	90	75	5	0
64	71	26	1	4	1	0	8	0	0	0	10	0	80	70	10	0
64	71	26	1	4	1	0	8	0	0	0	15	0	90	70	15	0
64	71	26	1	4	1	0	8	0	0	0	20	0	90	70	20	0
64	71	26	1	4	1	0	8	0	0	0	25	0	90	70	0	25
64	71	26	1	4	1	0	8	0	0	0	30	0	80	70	0	30
64	71	26	1	4	1	0	8	0	0	0	35	0	80	80	0	35
64	71	26	1	4	1	0	8	0	0	0	40	0	85	80	0	40
65	72	24	2	4	2	0	0	2	16	0	0	0	85	70	0	0
65	72	24	2	4	2	0	0	2	16	0	5	0	70	60	5	0
65	72	24	2	4	2	0	0	2	16	0	10	0	70	58	10	0
65	72	24	2	4	2	0	0	2	16	0	15	0	70	58	15	0
65	72	24	2	4	2	0	0	2	16	0	20	0	70	58	20	0
65	72	24	2	4	2	0	0	2	16	0	25	0	70	58	0	25
65	72	24	2	4	2	0	0	2	16	0	30	0	60	55	0	30
65	72	24	2	4	2	0	0	2	16	0	35	0	58	55	0	35
65	72	24	2	4	2	0	0	2	16	0	40	1	60	55	0	40
66	73	35	1	4	1	0	14	0	0	0	0	0	80	90	0	0
66	73	35	1	4	1	0	14	0	0	0	5	0	70	85	5	0
66	73	35	1	4	1	0	14	0	0	0	10	0	70	80	10	0
66	73	35	1	4	1	0	14	0	0	0	15	0	70	85	15	0
66	73	35	1	4	1	0	14	0	0	0	20	0	70	85	20	0
66	73	35	1	4	1	0	14	0	0	0	25	0	70	80	0	25
66	73	35	1	4	1	0	14	0	0	0	30	0	70	85	0	30
66	73	35	1	4	1	0	14	0	0	0	35	0	70	85	0	35
66	73	35	1	4	1	0	14	0	0	0	40	0	75	85	0	40
67	74	69	2	2	2	0	0	1	15	0	0	0	80	70	0	0
67	74	69	2	2	2	0	0	1	15	0	5	0	70	70	5	0
67	74	69	2	2	2	0	0	1	15	0	10	1	65	70	10	0
67	74	69	2	2	2	0	0	1	15	0	15	1	65	70	15	0
67	74	69	2	2	2	0	0	1	15	0	20	1	60	65	20	0
67	74	69	2	2	2	0	0	1	15	0	25	1	60	60	0	25
67	74	69	2	2	2	0	0	1	15	0	30	1	60	60	0	30
67	74	69	2	2	2	0	0	1	15	0	35	1	60	60	0	35
67	74	69	2	2	2	0	0	1	15	0	40	1	60	60	0	40
68	75	78	2	2	2	0	0	0	14	0	0	0	100	75	0	0
68	75	78	2	2	2	0	0	0	14	0	5	0	75	75	5	0
68	75	78	2	2	2	0	0	0	14	0	10	0	75	75	10	0
68	75	78	2	2	2	0	0	0	14	0	15	0	80	75	15	0
68	75	78	2	2	2	0	0	0	14	0	20	0	75	70	20	0
68	75	78	2	2	2	0	0	0	14	0	25	1	75	70	0	25
68	75	78	2	2	2	0	0	0	14	0	30	1	75	70	0	30
68	75	78	2	2	2	0	0	0	14	0	35	0	75	70	0	35
68	75	78	2	2	2	0	0	0	14	0	40	0	75	70	0	40
69	76	63	2	4	2	0	0	1	15	0	0	0	105	90	0	0
69	76	63	2	4	2	0	0	1	15	0	5	0	100	90	5	0
69	76	63	2	4	2	0	0	1	15	0	10	0	95	90	10	0
69	76	63	2	4	2	0	0	1	15	0	15	0	90	95	15	0
69	76	63	2	4	2	0	0	1	15	0	20	0	90	90	20	0
69	76	63	2	4	2	0	0	1	15	0	25	0	90	90	0	25
69	76	63	2	4	2	0	0	1	15	0	30	0	90	90	0	30
69	76	63	2	4	2	0	0	1	15	0	35	0	85	90	0	35
69	76	63	2	4	2	0	0	1	15	0	40	0	85	85	0	40
70	77	47	2	2	2	0	0	1	15	0	0	0	105	70	0	0
70	77	47	2	2	2	0	0	1	15	0	5	0	100	70	5	0
70	77	47	2	2	2	0	0	1	15	0	10	0	100	65	10	0
70	77	47	2	2	2	0	0	1	15	0	15	0	95	65	15	0
70	77	47	2	2	2	0	0	1	15	0	20	0	95	65	20	0
70	77	47	2	2	2	0	0	1	15	0	25	0	95	65	0	25
70	77	47	2	2	2	0	0	1	15	0	30	0	100	65	0	30
70	77	47	2	2	2	0	0	1	15	0	35	0	100	65	0	35
70	77	47	2	2	2	0	0	1	15	0	40	0	100	60	0	40
71	78	62	2	4	2	0	0	2	16	0	0	0	100	110	0	0
71	78	62	2	4	2	0	0	2	16	0	5	1	80	105	5	0
71	78	62	2	4	2	0	0	2	16	0	10	0	100	98	10	0
71	78	62	2	4	2	0	0	2	16	0	15	0	110	90	15	0
71	78	62	2	4	2	0	0	2	16	0	20	0	100	80	20	0
71	78	62	2	4	2	0	0	2	16	0	25	0	80	80	0	25
71	78	62	2	4	2	0	0	2	16	0	30	0	70	85	0	30
71	78	62	2	4	2	0	0	2	16	0	35	0	80	85	0	35
71	78	62	2	4	2	0	0	2	16	0	40	0	80	85	0	40
72	79	18	2	4	2	0	0	1	18.5	0	0	0	90	70	0	0
72	79	18	2	4	2	0	0	1	18.5	0	5	0	70	65	5	0
72	79	18	2	4	2	0	0	1	18.5	0	10	0	60	60	10	0
72	79	18	2	4	2	0	0	1	18.5	0	15	0	60	60	15	0
72	79	18	2	4	2	0	0	1	18.5	0	20	0	60	60	20	0
72	79	18	2	4	2	0	0	1	18.5	0	25	0	60	60	0	25
72	79	18	2	4	2	0	0	1	18.5	0	30	0	60	60	0	30
72	79	18	2	4	2	0	0	1	18.5	0	35	0	60	60	0	35
72	79	18	2	4	2	0	0	1	18.5	0	40	0	60	60	0	40
73	80	75	2	2	2	0	0	0	14	0	0	0	120	80	0	0
73	80	75	2	2	2	0	0	0	14	0	5	0	100	80	5	0
73	80	75	2	2	2	0	0	0	14	0	10	1	90	85	10	0
73	80	75	2	2	2	0	0	0	14	0	15	0	100	80	15	0
73	80	75	2	2	2	0	0	0	14	0	20	1	90	75	20	0
73	80	75	2	2	2	0	0	0	14	0	25	1	80	80	0	25
73	80	75	2	2	2	0	0	0	14	0	30	1	80	80	0	30
73	80	75	2	2	2	0	0	0	14	0	35	1	80	80	0	35
73	80	75	2	2	2	0	0	0	14	0	40	1	75	80	0	40
74	81	28	2	4	2	0	10	1	0	0	0	0	90	70	0	0
74	81	28	2	4	2	0	10	1	0	0	5	0	90	75	5	0
74	81	28	2	4	2	0	10	1	0	0	10	0	90	75	10	0
74	81	28	2	4	2	0	10	1	0	0	15	0	90	75	15	0
74	81	28	2	4	2	0	10	1	0	0	20	0	95	75	20	0
74	81	28	2	4	2	0	10	1	0	0	25	0	90	70	0	25
74	81	28	2	4	2	0	10	1	0	0	30	0	90	70	0	30
74	81	28	2	4	2	0	10	1	0	0	35	0	90	70	0	35
74	81	28	2	4	2	0	10	1	0	0	40	0	90	75	0	40
75	82	65	2	4	2	0	0	0	7.5	0	0	0	82	80	0	0
75	82	65	2	4	2	0	0	0	7.5	0	5	0	70	80	5	0
75	82	65	2	4	2	0	0	0	7.5	0	10	0	65	70	10	0
75	82	65	2	4	2	0	0	0	7.5	0	15	0	65	70	15	0
75	82	65	2	4	2	0	0	0	7.5	0	20	0	65	70	20	0
75	82	65	2	4	2	0	0	0	7.5	0	25	0	60	70	0	25
75	82	65	2	4	2	0	0	0	7.5	0	30	0	60	70	0	30
75	82	65	2	4	2	0	0	0	7.5	0	35	0	60	70	0	35
75	82	65	2	4	2	0	0	0	7.5	0	40	0	60	70	0	40
76	83	75	1	4	2	0	11	0	0	0	0	0	90	82	0	0
76	83	75	1	4	2	0	11	0	0	0	5	0	90	82	5	0
76	83	75	1	4	2	0	11	0	0	0	10	0	95	82	10	0
76	83	75	1	4	2	0	11	0	0	0	15	0	95	82	15	0
76	83	75	1	4	2	0	11	0	0	0	20	0	90	82	20	0
76	83	75	1	4	2	0	11	0	0	0	25	0	90	82	0	25
76	83	75	1	4	2	0	11	0	0	0	30	0	80	80	0	30
76	83	75	1	4	2	0	11	0	0	0	35	0	80	80	0	35
76	83	75	1	4	2	0	11	0	0	0	40	0	80	80	0	40
77	84	63	2	2	2	0	0	1	16	0	0	0	85	60	0	0
77	84	63	2	2	2	0	0	1	16	0	5	0	85	60	5	0
77	84	63	2	2	2	0	0	1	16	0	10	0	85	60	10	0
77	84	63	2	2	2	0	0	1	16	0	15	0	85	60	15	0
77	84	63	2	2	2	0	0	1	16	0	20	0	85	60	20	0
77	84	63	2	2	2	0	0	1	16	0	25	0	80	60	0	25
77	84	63	2	2	2	0	0	1	16	0	30	0	80	60	0	30
77	84	63	2	2	2	0	0	1	16	0	35	0	85	60	0	35
77	84	63	2	2	2	0	0	1	16	0	40	0	80	60	0	40
78	85	77	2	4	2	0	24	0	0	0	0	0	60	80	0	0
78	85	77	2	4	2	0	24	0	0	0	5	0	60	80	5	0
78	85	77	2	4	2	0	24	0	0	0	10	0	60	70	10	0
78	85	77	2	4	2	0	24	0	0	0	15	0	65	70	15	0
78	85	77	2	4	2	0	24	0	0	0	20	0	60	65	20	0
78	85	77	2	4	2	0	24	0	0	0	25	0	60	65	0	25
78	85	77	2	4	2	0	24	0	0	0	30	0	60	70	0	30
78	85	77	2	4	2	0	24	0	0	0	35	0	55	70	0	35
78	85	77	2	4	2	0	24	0	0	0	40	0	55	70	0	40
79	86	55	2	4	2	0	15	2	0	0	0	0	85	60	0	0
79	86	55	2	4	2	0	15	2	0	0	5	0	80	55	5	0
79	86	55	2	4	2	0	15	2	0	0	10	0	80	60	10	0
79	86	55	2	4	2	0	15	2	0	0	15	0	80	55	15	0
79	86	55	2	4	2	0	15	2	0	0	20	0	75	55	20	0
79	86	55	2	4	2	0	15	2	0	0	25	0	75	55	0	25
79	86	55	2	4	2	0	15	2	0	0	30	0	75	55	0	30
79	86	55	2	4	2	0	15	2	0	0	35	0	75	55	0	35
79	86	55	2	4	2	0	15	2	0	0	40	0	75	55	0	40
80	87	82	2	4	2	0	0	0	7.5	0	0	0	100	100	0	0
80	87	82	2	4	2	0	0	0	7.5	0	5	0	95	95	5	0
80	87	82	2	4	2	0	0	0	7.5	0	10	0	95	95	10	0
80	87	82	2	4	2	0	0	0	7.5	0	15	0	100	95	15	0
80	87	82	2	4	2	0	0	0	7.5	0	20	0	100	90	20	0
80	87	82	2	4	2	0	0	0	7.5	0	25	0	95	90	0	25
80	87	82	2	4	2	0	0	0	7.5	0	30	0	90	90	0	30
80	87	82	2	4	2	0	0	0	7.5	0	35	0	90	90	0	35
80	87	82	2	4	2	0	0	0	7.5	0	40	0	95	90	0	40
81	88	75	1	2	3	0	0	1	7.5	0	0	0	110	125	0	0
81	88	75	1	2	3	0	0	1	7.5	0	5	0	100	110	5	0
81	88	75	1	2	3	0	0	1	7.5	0	10	0	100	105	10	0
81	88	75	1	2	3	0	0	1	7.5	0	15	0	100	100	15	0
81	88	75	1	2	3	0	0	1	7.5	0	20	0	100	90	20	0
81	88	75	1	2	3	0	0	1	7.5	0	25	0	95	90	0	25
81	88	75	1	2	3	0	0	1	7.5	0	30	0	90	80	0	30
81	88	75	1	2	3	0	0	1	7.5	0	35	0	85	75	0	35
81	88	75	1	2	3	0	0	1	7.5	0	40	0	75	70	0	40
82	89	34	2	4	3	0	12	2	0	0	0	0	90	80	0	0
82	89	34	2	4	3	0	12	2	0	0	5	0	85	75	5	0
82	89	34	2	4	3	0	12	2	0	0	10	0	85	75	10	0
82	89	34	2	4	3	0	12	2	0	0	15	0	80	75	15	0
82	89	34	2	4	3	0	12	2	0	0	20	0	85	75	20	0
82	89	34	2	4	3	0	12	2	0	0	25	0	85	75	0	25
82	89	34	2	4	3	0	12	2	0	0	30	0	80	75	0	30
82	89	34	2	4	3	0	12	2	0	0	35	0	80	70	0	35
82	89	34	2	4	3	0	12	2	0	0	40	0	80	70	0	40
83	91	60	2	4	2	0	15	2	0	0	0	0	100	90	0	0
83	91	60	2	4	2	0	15	2	0	0	5	0	85	80	5	0
83	91	60	2	4	2	0	15	2	0	0	10	1	85	78	10	0
83	91	60	2	4	2	0	15	2	0	0	15	1	70	78	15	0
83	91	60	2	4	2	0	15	2	0	0	20	1	80	78	20	0
83	91	60	2	4	2	0	15	2	0	0	25	1	80	78	0	25
83	91	60	2	4	2	0	15	2	0	0	30	1	80	75	0	30
83	91	60	2	4	2	0	15	2	0	0	35	1	85	80	0	35
83	91	60	2	4	2	0	15	2	0	0	40	1	90	80	0	40
84	92	60	2	2	2	0	0	1	17	0	0	0	100	75	0	0
84	92	60	2	2	2	0	0	1	17	0	5	0	95	75	5	0
84	92	60	2	2	2	0	0	1	17	0	10	0	90	75	10	0
84	92	60	2	2	2	0	0	1	17	0	15	0	90	75	15	0
84	92	60	2	2	2	0	0	1	17	0	20	0	90	70	20	0
84	92	60	2	2	2	0	0	1	17	0	25	0	90	70	0	25
84	92	60	2	2	2	0	0	1	17	0	30	0	90	70	0	30
84	92	60	2	2	2	0	0	1	17	0	35	0	85	70	0	35
84	92	60	2	2	2	0	0	1	17	0	40	0	85	70	0	40
85	93	84	2	2	2	0	0	0	17	0	0	0	110	75	0	0
85	93	84	2	2	2	0	0	0	17	0	5	0	100	75	5	0
85	93	84	2	2	2	0	0	0	17	0	10	0	95	75	10	0
85	93	84	2	2	2	0	0	0	17	0	15	0	90	75	15	0
85	93	84	2	2	2	0	0	0	17	0	20	0	90	70	20	0
85	93	84	2	2	2	0	0	0	17	0	25	0	80	70	0	25
85	93	84	2	2	2	0	0	0	17	0	30	0	80	70	0	30
85	93	84	2	2	2	0	0	0	17	0	35	0	80	70	0	35
85	93	84	2	2	2	0	0	0	17	0	40	0	80	70	0	40
86	94	38	1	2	3	0	13.5	0	0	0	0	0	95	100	0	0
86	94	38	1	2	3	0	13.5	0	0	0	5	0	90	100	5	0
86	94	38	1	2	3	0	13.5	0	0	0	10	0	90	105	10	0
86	94	38	1	2	3	0	13.5	0	0	0	15	0	90	105	15	0
86	94	38	1	2	3	0	13.5	0	0	0	20	0	90	110	20	0
86	94	38	1	2	3	0	13.5	0	0	0	25	0	90	110	0	25
86	94	38	1	2	3	0	13.5	0	0	0	30	0	90	100	0	30
86	94	38	1	2	3	0	13.5	0	0	0	35	0	90	100	0	35
86	94	38	1	2	3	0	13.5	0	0	0	40	0	90	100	0	40
87	95	77	2	2	2	0	10	1	0	0	0	0	105	110	0	0
87	95	77	2	2	2	0	10	1	0	0	5	0	100	100	5	0
87	95	77	2	2	2	0	10	1	0	0	10	0	100	100	10	0
87	95	77	2	2	2	0	10	1	0	0	15	0	90	100	15	0
87	95	77	2	2	2	0	10	1	0	0	20	0	100	100	20	0
87	95	77	2	2	2	0	10	1	0	0	25	0	90	100	0	25
87	95	77	2	2	2	0	10	1	0	0	30	0	90	100	0	30
87	95	77	2	2	2	0	10	1	0	0	35	0	100	100	0	35
87	95	77	2	2	2	0	10	1	0	0	40	0	100	100	0	40
88	96	84	2	2	2	0	12	1	0	0	0	0	100	100	0	0
88	96	84	2	2	2	0	12	1	0	0	5	0	98	98	5	0
88	96	84	2	2	2	0	12	1	0	0	10	0	90	90	10	0
88	96	84	2	2	2	0	12	1	0	0	15	0	90	90	15	0
88	96	84	2	2	2	0	12	1	0	0	20	0	90	90	20	0
88	96	84	2	2	2	0	12	1	0	0	25	0	90	90	0	25
88	96	84	2	2	2	0	12	1	0	0	30	0	85	85	0	30
88	96	84	2	2	2	0	12	1	0	0	35	0	90	90	0	35
88	96	84	2	2	2	0	12	1	0	0	40	0	90	90	0	40
89	97	78	2	2	2	0	10	1	0	0	0	0	90	90	0	0
89	97	78	2	2	2	0	10	1	0	0	5	0	80	80	5	0
89	97	78	2	2	2	0	10	1	0	0	10	0	80	80	10	0
89	97	78	2	2	2	0	10	1	0	0	15	0	80	80	15	0
89	97	78	2	2	2	0	10	1	0	0	20	0	75	80	20	0
89	97	78	2	2	2	0	10	1	0	0	25	0	75	80	0	25
89	97	78	2	2	2	0	10	1	0	0	30	0	75	80	0	30
89	97	78	2	2	2	0	10	1	0	0	35	0	75	75	0	35
89	97	78	2	2	2	0	10	1	0	0	40	0	75	80	0	40
90	98	74	2	2	2	0	10	1	0	0	0	0	90	100	0	0
90	98	74	2	2	2	0	10	1	0	0	5	0	80	100	5	0
90	98	74	2	2	2	0	10	1	0	0	10	0	80	98	10	0
90	98	74	2	2	2	0	10	1	0	0	15	0	75	98	15	0
90	98	74	2	2	2	0	10	1	0	0	20	0	80	95	20	0
90	98	74	2	2	2	0	10	1	0	0	25	0	83	95	0	25
90	98	74	2	2	2	0	10	1	0	0	30	0	75	95	0	30
90	98	74	2	2	2	0	10	1	0	0	35	0	75	95	0	35
90	98	74	2	2	2	0	10	1	0	0	40	0	75	95	0	40
91	99	71	2	4	2	0	15	1	0	0	0	0	85	85	0	0
91	99	71	2	4	2	0	15	1	0	0	5	0	70	70	5	0
91	99	71	2	4	2	0	15	1	0	0	10	0	65	65	10	0
91	99	71	2	4	2	0	15	1	0	0	15	1	65	65	15	0
91	99	71	2	4	2	0	15	1	0	0	20	1	70	70	20	0
91	99	71	2	4	2	0	15	1	0	0	25	1	70	70	0	25
91	99	71	2	4	2	0	15	1	0	0	30	1	70	70	0	30
91	99	71	2	4	2	0	15	1	0	0	35	1	75	75	0	35
91	99	71	2	4	2	0	15	1	0	0	40	1	70	70	0	40
92	101	63	2	2	3	0	10	1	0	0	0	0	100	102	0	0
92	101	63	2	2	3	0	10	1	0	0	5	0	90	100	5	0
92	101	63	2	2	3	0	10	1	0	0	10	0	100	100	10	0
92	101	63	2	2	3	0	10	1	0	0	15	0	80	100	15	0
92	101	63	2	2	3	0	10	1	0	0	20	0	85	100	20	0
92	101	63	2	2	3	0	10	1	0	0	25	0	80	98	0	25
92	101	63	2	2	3	0	10	1	0	0	30	0	80	98	0	30
92	101	63	2	2	3	0	10	1	0	0	35	0	80	100	0	35
92	101	63	2	2	3	0	10	1	0	0	40	0	80	100	0	40
93	102	27	1	4	3	0	10	1	0	0	0	0	60	80	0	0
93	102	27	1	4	3	0	10	1	0	0	5	0	60	70	5	0
93	102	27	1	4	3	0	10	1	0	0	10	0	65	70	10	0
93	102	27	1	4	3	0	10	1	0	0	15	0	60	65	15	0
93	102	27	1	4	3	0	10	1	0	0	20	0	58	65	20	0
93	102	27	1	4	3	0	10	1	0	0	25	0	58	65	0	25
93	102	27	1	4	3	0	10	1	0	0	30	0	58	65	0	30
93	102	27	1	4	3	0	10	1	0	0	35	0	60	65	0	35
93	102	27	1	4	3	0	10	1	0	0	40	0	55	70	0	40
94	103	67	2	2	2	0	13	0	0	0	0	0	70	50	0	0
94	103	67	2	2	2	0	13	0	0	0	5	0	70	55	5	0
94	103	67	2	2	2	0	13	0	0	0	10	0	60	62	10	0
94	103	67	2	2	2	0	13	0	0	0	15	0	70	70	15	0
94	103	67	2	2	2	0	13	0	0	0	20	0	60	65	20	0
94	103	67	2	2	2	0	13	0	0	0	25	0	50	60	0	25
94	103	67	2	2	2	0	13	0	0	0	30	0	60	65	0	30
94	103	67	2	2	2	0	13	0	0	0	35	0	60	70	0	35
94	103	67	2	2	2	0	13	0	0	0	40	0	60	70	0	40
95	104	61	2	2	2	0	12	0	0	0	0	0	65	80	0	0
95	104	61	2	2	2	0	12	0	0	0	5	0	70	80	5	0
95	104	61	2	2	2	0	12	0	0	0	10	0	85	80	10	0
95	104	61	2	2	2	0	12	0	0	0	15	0	90	90	15	0
95	104	61	2	2	2	0	12	0	0	0	20	0	90	90	20	0
95	104	61	2	2	2	0	12	0	0	0	25	0	90	90	0	25
95	104	61	2	2	2	0	12	0	0	0	30	0	90	90	0	30
95	104	61	2	2	2	0	12	0	0	0	35	0	75	90	0	35
95	104	61	2	2	2	0	12	0	0	0	40	0	55	82	0	40
96	105	28	1	4	1	0	7	0	0	0.05	0	0	62	90	0	0
96	105	28	1	4	1	0	7	0	0	0.05	5	0	60	90	5	0
96	105	28	1	4	1	0	7	0	0	0.05	10	0	58	90	10	0
96	105	28	1	4	1	0	7	0	0	0.05	15	0	58	95	15	0
96	105	28	1	4	1	0	7	0	0	0.05	20	0	58	90	20	0
96	105	28	1	4	1	0	7	0	0	0.05	25	0	55	90	0	25
96	105	28	1	4	1	0	7	0	0	0.05	30	0	55	90	0	30
96	105	28	1	4	1	0	7	0	0	0.05	35	0	55	90	0	35
96	105	28	1	4	1	0	7	0	0	0.05	40	0	55	95	0	40
97	107	40	1	4	1	0	8.5	1	0	0.1	0	0	70	90	0	0
97	107	40	1	4	1	0	8.5	1	0	0.1	5	0	60	80	5	0
97	107	40	1	4	1	0	8.5	1	0	0.1	10	0	50	80	10	0
97	107	40	1	4	1	0	8.5	1	0	0.1	15	1	50	78	15	0
97	107	40	1	4	1	0	8.5	1	0	0.1	20	1	55	80	20	0
97	107	40	1	4	1	0	8.5	1	0	0.1	25	0	50	78	0	25
97	107	40	1	4	1	0	8.5	1	0	0.1	30	0	55	78	0	30
97	107	40	1	4	1	0	8.5	1	0	0.1	35	0	60	75	0	35
97	107	40	1	4	1	0	8.5	1	0	0.1	40	0	55	70	0	40
98	109	51	2	4	3	0	14	0	0	0	0	0	78	80	0	0
98	109	51	2	4	3	0	14	0	0	0	5	0	75	75	5	0
98	109	51	2	4	3	0	14	0	0	0	10	0	65	70	10	0
98	109	51	2	4	3	0	14	0	0	0	15	0	62	70	15	0
98	109	51	2	4	3	0	14	0	0	0	20	0	65	70	20	0
98	109	51	2	4	3	0	14	0	0	0	25	0	65	70	0	25
98	109	51	2	4	3	0	14	0	0	0	30	0	70	70	0	30
98	109	51	2	4	3	0	14	0	0	0	35	0	70	70	0	35
98	109	51	2	4	3	0	14	0	0	0	40	0	65	70	0	40
99	110	70	2	4	3	0	12	0	0	0	0	0	90	82	0	0
99	110	70	2	4	3	0	12	0	0	0	5	0	90	80	5	0
99	110	70	2	4	3	0	12	0	0	0	10	0	90	80	10	0
99	110	70	2	4	3	0	12	0	0	0	15	0	85	78	15	0
99	110	70	2	4	3	0	12	0	0	0	20	0	80	75	20	0
99	110	70	2	4	3	0	12	0	0	0	25	0	70	70	0	25
99	110	70	2	4	3	0	12	0	0	0	30	0	70	70	0	30
99	110	70	2	4	3	0	12	0	0	0	35	0	70	70	0	35
99	110	70	2	4	3	0	12	0	0	0	40	0	70	75	0	40
100	111	31	2	4	2	0	10	2	0	0.1	0	0	90	78	0	0
100	111	31	2	4	2	0	10	2	0	0.1	5	0	85	78	5	0
100	111	31	2	4	2	0	10	2	0	0.1	10	0	90	75	10	0
100	111	31	2	4	2	0	10	2	0	0.1	15	0	90	75	15	0
100	111	31	2	4	2	0	10	2	0	0.1	20	0	80	75	20	0
100	111	31	2	4	2	0	10	2	0	0.1	25	0	80	70	0	25
100	111	31	2	4	2	0	10	2	0	0.1	30	0	80	70	0	30
100	111	31	2	4	2	0	10	2	0	0.1	35	0	80	70	0	35
100	111	31	2	4	2	0	10	2	0	0.1	40	0	80	70	0	40
101	112	50	2	4	3	0	13	0	0	0	0	0	90	80	0	0
101	112	50	2	4	3	0	13	0	0	0	5	0	90	80	5	0
101	112	50	2	4	3	0	13	0	0	0	10	0	90	80	10	0
101	112	50	2	4	3	0	13	0	0	0	15	0	85	80	15	0
101	112	50	2	4	3	0	13	0	0	0	20	0	85	80	20	0
101	112	50	2	4	3	0	13	0	0	0	25	0	85	78	0	25
101	112	50	2	4	3	0	13	0	0	0	30	0	80	78	0	30
101	112	50	2	4	3	0	13	0	0	0	35	0	80	78	0	35
101	112	50	2	4	3	0	13	0	0	0	40	0	80	78	0	40
102	113	68	2	4	3	0	12.5	0	0	0	0	0	85	77	0	0
102	113	68	2	4	3	0	12.5	0	0	0	5	0	90	77	5	0
102	113	68	2	4	3	0	12.5	0	0	0	10	0	90	77	10	0
102	113	68	2	4	3	0	12.5	0	0	0	15	0	90	77	15	0
102	113	68	2	4	3	0	12.5	0	0	0	20	0	80	80	20	0
102	113	68	2	4	3	0	12.5	0	0	0	25	0	80	80	0	25
102	113	68	2	4	3	0	12.5	0	0	0	30	0	85	80	0	30
102	113	68	2	4	3	0	12.5	0	0	0	35	0	80	80	0	35
102	113	68	2	4	3	0	12.5	0	0	0	40	0	80	70	0	40
103	114	55	2	2	3	0	7.5	1	0	0.05	0	0	105	85	0	0
103	114	55	2	2	3	0	7.5	1	0	0.05	5	0	105	85	5	0
103	114	55	2	2	3	0	7.5	1	0	0.05	10	0	105	82	10	0
103	114	55	2	2	3	0	7.5	1	0	0.05	15	0	105	82	15	0
103	114	55	2	2	3	0	7.5	1	0	0.05	20	0	100	82	20	0
103	114	55	2	2	3	0	7.5	1	0	0.05	25	0	90	82	0	25
103	114	55	2	2	3	0	7.5	1	0	0.05	30	0	90	80	0	30
103	114	55	2	2	3	0	7.5	1	0	0.05	35	0	90	80	0	35
103	114	55	2	2	3	0	7.5	1	0	0.05	40	0	90	80	0	40
104	115	23	2	4	3	0	10	1	0	0	0	0	90	80	0	0
104	115	23	2	4	3	0	10	1	0	0	5	0	90	80	5	0
104	115	23	2	4	3	0	10	1	0	0	10	0	90	80	10	0
104	115	23	2	4	3	0	10	1	0	0	15	0	90	80	15	0
104	115	23	2	4	3	0	10	1	0	0	20	0	90	80	20	0
104	115	23	2	4	3	0	10	1	0	0	25	0	85	78	0	25
104	115	23	2	4	3	0	10	1	0	0	30	0	80	78	0	30
104	115	23	2	4	3	0	10	1	0	0	35	0	80	75	0	35
104	115	23	2	4	3	0	10	1	0	0	40	0	80	75	0	40
105	118	32	1	4	1	0	9	1	0	0.2	0	0	90	120	0	0
105	118	32	1	4	1	0	9	1	0	0.2	5	1	70	110	5	0
105	118	32	1	4	1	0	9	1	0	0.2	10	0	65	100	10	0
105	118	32	1	4	1	0	9	1	0	0.2	15	0	75	98	15	0
105	118	32	1	4	1	0	9	1	0	0.2	20	0	75	98	20	0
105	118	32	1	4	1	0	9	1	0	0.2	25	0	70	100	0	25
105	118	32	1	4	1	0	9	1	0	0.2	30	0	70	100	0	30
105	118	32	1	4	1	0	9	1	0	0.2	35	0	70	100	0	35
105	118	32	1	4	1	0	9	1	0	0.2	40	0	70	100	0	40
106	119	67	2	2	2	0	5	1	0	0	0	0	110	80	0	0
106	119	67	2	2	2	0	5	1	0	0	5	0	105	78	5	0
106	119	67	2	2	2	0	5	1	0	0	10	0	100	80	10	0
106	119	67	2	2	2	0	5	1	0	0	15	0	110	70	15	0
106	119	67	2	2	2	0	5	1	0	0	20	0	105	65	20	0
106	119	67	2	2	2	0	5	1	0	0	25	0	105	62	0	25
106	119	67	2	2	2	0	5	1	0	0	30	0	110	65	0	30
106	119	67	2	2	2	0	5	1	0	0	35	0	105	65	0	35
106	119	67	2	2	2	0	5	1	0	0	40	0	110	65	0	40
107	120	65	1	2	2	0	10	0	0	0	0	0	110	82	0	0
107	120	65	1	2	2	0	10	0	0	0	5	0	105	82	5	0
107	120	65	1	2	2	0	10	0	0	0	10	0	105	82	10	0
107	120	65	1	2	2	0	10	0	0	0	15	0	107	82	15	0
107	120	65	1	2	2	0	10	0	0	0	20	0	97	80	20	0
107	120	65	1	2	2	0	10	0	0	0	25	0	97	80	0	25
107	120	65	1	2	2	0	10	0	0	0	30	0	97	80	0	30
107	120	65	1	2	2	0	10	0	0	0	35	0	85	70	0	35
107	120	65	1	2	2	0	10	0	0	0	40	0	85	70	0	40
108	121	27	1	4	1	0	8.5	0	0	0	0	0	70	98	0	0
108	121	27	1	4	1	0	8.5	0	0	0	5	0	65	98	5	0
108	121	27	1	4	1	0	8.5	0	0	0	10	1	60	98	10	0
108	121	27	1	4	1	0	8.5	0	0	0	15	0	60	105	15	0
108	121	27	1	4	1	0	8.5	0	0	0	20	0	65	105	20	0
108	121	27	1	4	1	0	8.5	0	0	0	25	1	60	100	0	25
108	121	27	1	4	1	0	8.5	0	0	0	30	1	58	100	0	30
108	121	27	1	4	1	0	8.5	0	0	0	35	1	60	102	0	35
108	121	27	1	4	1	0	8.5	0	0	0	40	1	60	102	0	40
109	122	34	1	2	1	0	17	1	0	0.1	0	0	80	80	0	0
109	122	34	1	2	1	0	17	1	0	0.1	5	0	65	70	5	0
109	122	34	1	2	1	0	17	1	0	0.1	10	0	60	60	10	0
109	122	34	1	2	1	0	17	1	0	0.1	15	0	58	60	15	0
109	122	34	1	2	1	0	17	1	0	0.1	20	0	62	62	20	0
109	122	34	1	2	1	0	17	1	0	0.1	25	0	70	70	0	25
109	122	34	1	2	1	0	17	1	0	0.1	30	0	70	70	0	30
109	122	34	1	2	1	0	17	1	0	0.1	35	0	60	65	0	35
109	122	34	1	2	1	0	17	1	0	0.1	40	0	60	65	0	40
110	123	30	1	4	1	0	10	1	0	0.1	0	0	80	85	0	0
110	123	30	1	4	1	0	10	1	0	0.1	5	0	80	85	5	0
110	123	30	1	4	1	0	10	1	0	0.1	10	0	85	90	10	0
110	123	30	1	4	1	0	10	1	0	0.1	15	0	85	85	15	0
110	123	30	1	4	1	0	10	1	0	0.1	20	0	75	85	20	0
110	123	30	1	4	1	0	10	1	0	0.1	25	0	80	80	0	25
110	123	30	1	4	1	0	10	1	0	0.1	30	0	80	80	0	30
110	123	30	1	4	1	0	10	1	0	0.1	35	0	80	80	0	35
110	123	30	1	4	1	0	10	1	0	0.1	40	0	80	80	0	40
111	124	39	1	4	1	0	10	0	0	0.2	0	0	70	100	0	0
111	124	39	1	4	1	0	10	0	0	0.2	5	1	45	90	5	0
111	124	39	1	4	1	0	10	0	0	0.2	10	1	60	100	10	0
111	124	39	1	4	1	0	10	0	0	0.2	15	0	60	100	15	0
111	124	39	1	4	1	0	10	0	0	0.2	20	0	55	100	20	0
111	124	39	1	4	1	0	10	0	0	0.2	25	0	58	100	0	25
111	124	39	1	4	1	0	10	0	0	0.2	30	0	58	100	0	30
111	124	39	1	4	1	0	10	0	0	0.2	35	0	50	110	0	35
111	124	39	1	4	1	0	10	0	0	0.2	40	0	55	105	0	40
112	125	29	1	4	1	0	12	0	0	0.1	0	0	90	120	0	0
112	125	29	1	4	1	0	12	0	0	0.1	5	0	70	100	5	0
112	125	29	1	4	1	0	12	0	0	0.1	10	1	58	90	10	0
112	125	29	1	4	1	0	12	0	0	0.1	15	1	62	90	15	0
112	125	29	1	4	1	0	12	0	0	0.1	20	0	60	90	20	0
112	125	29	1	4	1	0	12	0	0	0.1	25	0	60	95	0	25
112	125	29	1	4	1	0	12	0	0	0.1	30	0	60	98	0	30
112	125	29	1	4	1	0	12	0	0	0.1	35	0	60	95	0	35
112	125	29	1	4	1	0	12	0	0	0.1	40	0	60	98	0	40
113	126	71	2	2	2	0	10	0	0	0	0	0	60	105	0	0
113	126	71	2	2	2	0	10	0	0	0	5	0	60	100	5	0
113	126	71	2	2	2	0	10	0	0	0	10	0	60	100	10	0
113	126	71	2	2	2	0	10	0	0	0	15	0	60	100	15	0
113	126	71	2	2	2	0	10	0	0	0	20	0	60	95	20	0
113	126	71	2	2	2	0	10	0	0	0	25	0	62	85	0	25
113	126	71	2	2	2	0	10	0	0	0	30	0	65	80	0	30
113	126	71	2	2	2	0	10	0	0	0	35	0	65	80	0	35
113	126	71	2	2	2	0	10	0	0	0	40	0	65	78	0	40
114	127	76	2	4	2	0	11	2	0	0	0	0	100	85	0	0
114	127	76	2	4	2	0	11	2	0	0	5	0	80	75	5	0
114	127	76	2	4	2	0	11	2	0	0	10	0	65	70	10	0
114	127	76	2	4	2	0	11	2	0	0	15	0	55	65	15	0
114	127	76	2	4	2	0	11	2	0	0	20	1	60	60	20	0
114	127	76	2	4	2	0	11	2	0	0	25	1	60	60	0	25
114	127	76	2	4	2	0	11	2	0	0	30	1	55	60	0	30
114	127	76	2	4	2	0	11	2	0	0	35	1	65	55	0	35
114	127	76	2	4	2	0	11	2	0	0	40	1	65	55	0	40
115	128	76	2	2	2	0	12.5	1	0	0	0	0	105	120	0	0
115	128	76	2	2	2	0	12.5	1	0	0	5	0	90	90	5	0
115	128	76	2	2	2	0	12.5	1	0	0	10	0	80	70	10	0
115	128	76	2	2	2	0	12.5	1	0	0	15	0	70	70	15	0
115	128	76	2	2	2	0	12.5	1	0	0	20	0	70	70	20	0
115	128	76	2	2	2	0	12.5	1	0	0	25	0	70	70	0	25
115	128	76	2	2	2	0	12.5	1	0	0	30	0	70	70	0	30
115	128	76	2	2	2	0	12.5	1	0	0	35	0	70	65	0	35
115	128	76	2	2	2	0	12.5	1	0	0	40	0	70	70	0	40
116	129	28	1	4	1	0	10	0	0	0.1	0	0	90	90	0	0
116	129	28	1	4	1	0	10	0	0	0.1	5	0	70	78	5	0
116	129	28	1	4	1	0	10	0	0	0.1	10	1	60	78	10	0
116	129	28	1	4	1	0	10	0	0	0.1	15	0	60	78	15	0
116	129	28	1	4	1	0	10	0	0	0.1	20	0	65	75	20	0
116	129	28	1	4	1	0	10	0	0	0.1	25	0	70	75	0	25
116	129	28	1	4	1	0	10	0	0	0.1	30	0	70	75	0	30
116	129	28	1	4	1	0	10	0	0	0.1	35	0	60	80	0	35
116	129	28	1	4	1	0	10	0	0	0.1	40	0	60	90	0	40
117	130	28	1	4	1	0	10	0	0	0.1	0	0	70	85	0	0
117	130	28	1	4	1	0	10	0	0	0.1	5	0	70	85	5	0
117	130	28	1	4	1	0	10	0	0	0.1	10	0	75	90	10	0
117	130	28	1	4	1	0	10	0	0	0.1	15	0	65	78	15	0
117	130	28	1	4	1	0	10	0	0	0.1	20	1	60	78	20	0
117	130	28	1	4	1	0	10	0	0	0.1	25	0	70	80	0	25
117	130	28	1	4	1	0	10	0	0	0.1	30	0	70	80	0	30
117	130	28	1	4	1	0	10	0	0	0.1	35	0	75	80	0	35
117	130	28	1	4	1	0	10	0	0	0.1	40	0	70	78	0	40
118	131	20	1	4	1	0	10	1	0	0.2	0	0	85	100	0	0
118	131	20	1	4	1	0	10	1	0	0.2	5	0	78	110	5	0
118	131	20	1	4	1	0	10	1	0	0.2	10	0	75	115	10	0
118	131	20	1	4	1	0	10	1	0	0.2	15	0	75	118	15	0
118	131	20	1	4	1	0	10	1	0	0.2	20	0	75	118	20	0
118	131	20	1	4	1	0	10	1	0	0.2	25	0	75	100	0	25
118	131	20	1	4	1	0	10	1	0	0.2	30	0	75	82	0	30
118	131	20	1	4	1	0	10	1	0	0.2	35	0	75	80	0	35
118	131	20	1	4	1	0	10	1	0	0.2	40	0	80	80	0	40
119	132	46	1	2	2	0	16	3	0	0	0	0	90	90	0	0
119	132	46	1	2	2	0	16	3	0	0	5	1	75	90	5	0
119	132	46	1	2	2	0	16	3	0	0	10	0	78	70	10	0
119	132	46	1	2	2	0	16	3	0	0	15	0	80	70	15	0
119	132	46	1	2	2	0	16	3	0	0	20	0	70	70	20	0
119	132	46	1	2	2	0	16	3	0	0	25	0	70	70	0	25
119	132	46	1	2	2	0	16	3	0	0	30	0	75	65	0	30
119	132	46	1	2	2	0	16	3	0	0	35	0	75	65	0	35
119	132	46	1	2	2	0	16	3	0	0	40	0	75	65	0	40
120	133	31	1	4	1	0	13	1	0	0.2	0	0	90	130	0	0
120	133	31	1	4	1	0	13	1	0	0.2	5	0	85	120	5	0
120	133	31	1	4	1	0	13	1	0	0.2	10	0	70	120	10	0
120	133	31	1	4	1	0	13	1	0	0.2	15	0	70	118	15	0
120	133	31	1	4	1	0	13	1	0	0.2	20	0	70	102	20	0
120	133	31	1	4	1	0	13	1	0	0.2	25	1	70	100	0	25
120	133	31	1	4	1	0	13	1	0	0.2	30	1	70	100	0	30
120	133	31	1	4	1	0	13	1	0	0.2	35	1	70	100	0	35
120	133	31	1	4	1	0	13	1	0	0.2	40	1	65	98	0	40
121	134	30	1	4	1	0	12.5	0	0	0.2	0	0	78	110	0	0
121	134	30	1	4	1	0	12.5	0	0	0.2	5	0	75	100	5	0
121	134	30	1	4	1	0	12.5	0	0	0.2	10	0	78	90	10	0
121	134	30	1	4	1	0	12.5	0	0	0.2	15	0	60	80	15	0
121	134	30	1	4	1	0	12.5	0	0	0.2	20	1	50	100	20	0
121	134	30	1	4	1	0	12.5	0	0	0.2	25	0	60	100	0	25
121	134	30	1	4	1	0	12.5	0	0	0.2	30	0	62	100	0	30
121	134	30	1	4	1	0	12.5	0	0	0.2	35	0	65	100	0	35
121	134	30	1	4	1	0	12.5	0	0	0.2	40	0	65	100	0	40
122	135	28	1	4	1	0	9	1	0	0.2	0	0	75	130	0	0
122	135	28	1	4	1	0	9	1	0	0.2	5	0	60	130	5	0
122	135	28	1	4	1	0	9	1	0	0.2	10	0	58	120	10	0
122	135	28	1	4	1	0	9	1	0	0.2	15	0	60	130	15	0
122	135	28	1	4	1	0	9	1	0	0.2	20	0	70	145	20	0
122	135	28	1	4	1	0	9	1	0	0.2	25	0	80	145	0	25
122	135	28	1	4	1	0	9	1	0	0.2	30	0	70	130	0	30
122	135	28	1	4	1	0	9	1	0	0.2	35	0	70	130	0	35
122	135	28	1	4	1	0	9	1	0	0.2	40	0	75	120	0	40
123	136	61	2	2	2	0	14	0	0	0	0	0	75	78	0	0
123	136	61	2	2	2	0	14	0	0	0	5	0	75	78	5	0
123	136	61	2	2	2	0	14	0	0	0	10	0	75	78	10	0
123	136	61	2	2	2	0	14	0	0	0	15	0	75	70	15	0
123	136	61	2	2	2	0	14	0	0	0	20	0	70	75	20	0
123	136	61	2	2	2	0	14	0	0	0	25	0	70	75	0	25
123	136	61	2	2	2	0	14	0	0	0	30	0	70	70	0	30
123	136	61	2	2	2	0	14	0	0	0	35	0	65	70	0	35
123	136	61	2	2	2	0	14	0	0	0	40	0	70	75	0	40
124	137	70	2	2	2	0	10	1.5	0	0	0	0	80	110	0	0
124	137	70	2	2	2	0	10	1.5	0	0	5	0	70	95	5	0
124	137	70	2	2	2	0	10	1.5	0	0	10	0	70	95	10	0
124	137	70	2	2	2	0	10	1.5	0	0	15	0	70	95	15	0
124	137	70	2	2	2	0	10	1.5	0	0	20	0	60	95	20	0
124	137	70	2	2	2	0	10	1.5	0	0	25	0	60	95	0	25
124	137	70	2	2	2	0	10	1.5	0	0	30	0	65	98	0	30
124	137	70	2	2	2	0	10	1.5	0	0	35	0	65	98	0	35
124	137	70	2	2	2	0	10	1.5	0	0	40	0	70	98	0	40
125	139	68	2	2	2	0	10	1	0	0	0	0	70	75	0	0
125	139	68	2	2	2	0	10	1	0	0	5	0	65	75	5	0
125	139	68	2	2	2	0	10	1	0	0	10	0	70	75	10	0
125	139	68	2	2	2	0	10	1	0	0	15	0	60	75	15	0
125	139	68	2	2	2	0	10	1	0	0	20	0	70	75	20	0
125	139	68	2	2	2	0	10	1	0	0	25	0	70	75	0	25
125	139	68	2	2	2	0	10	1	0	0	30	0	62	75	0	30
125	139	68	2	2	2	0	10	1	0	0	35	0	62	75	0	35
125	139	68	2	2	2	0	10	1	0	0	40	0	62	75	0	40
126	140	28	2	2	3	0	10	1	0	0	0	0	70	75	0	0
126	140	28	2	2	3	0	10	1	0	0	5	0	70	75	5	0
126	140	28	2	2	3	0	10	1	0	0	10	0	65	70	10	0
126	140	28	2	2	3	0	10	1	0	0	15	0	65	70	15	0
126	140	28	2	2	3	0	10	1	0	0	20	0	60	70	20	0
126	140	28	2	2	3	0	10	1	0	0	25	0	60	70	0	25
126	140	28	2	2	3	0	10	1	0	0	30	0	60	75	0	30
126	140	28	2	2	3	0	10	1	0	0	35	0	60	75	0	35
126	140	28	2	2	3	0	10	1	0	0	40	0	58	70	0	40
127	141	33	2	2	3	0	15	1	0	0	0	0	70	70	0	0
127	141	33	2	2	3	0	15	1	0	0	5	0	70	70	5	0
127	141	33	2	2	3	0	15	1	0	0	10	0	50	65	10	0
127	141	33	2	2	3	0	15	1	0	0	15	0	60	70	15	0
127	141	33	2	2	3	0	15	1	0	0	20	0	55	70	20	0
127	141	33	2	2	3	0	15	1	0	0	25	0	50	65	0	25
127	141	33	2	2	3	0	15	1	0	0	30	0	60	70	0	30
127	141	33	2	2	3	0	15	1	0	0	35	0	60	62	0	35
127	141	33	2	2	3	0	15	1	0	0	40	0	55	62	0	40
128	142	40	2	2	3	0	15	1	0	0	0	0	80	80	0	0
128	142	40	2	2	3	0	15	1	0	0	5	0	65	65	5	0
128	142	40	2	2	3	0	15	1	0	0	10	0	65	70	10	0
128	142	40	2	2	3	0	15	1	0	0	15	0	70	70	15	0
128	142	40	2	2	3	0	15	1	0	0	20	0	70	75	20	0
128	142	40	2	2	3	0	15	1	0	0	25	0	70	75	0	25
128	142	40	2	2	3	0	15	1	0	0	30	0	65	75	0	30
128	142	40	2	2	3	0	15	1	0	0	35	0	65	75	0	35
128	142	40	2	2	3	0	15	1	0	0	40	0	65	75	0	40
129	143	66	1	2	3	0	10	0	0	0	0	0	70	77	0	0
129	143	66	1	2	3	0	10	0	0	0	5	0	70	77	5	0
129	143	66	1	2	3	0	10	0	0	0	10	0	70	77	10	0
129	143	66	1	2	3	0	10	0	0	0	15	0	75	77	15	0
129	143	66	1	2	3	0	10	0	0	0	20	0	70	70	20	0
129	143	66	1	2	3	0	10	0	0	0	25	0	60	70	0	25
129	143	66	1	2	3	0	10	0	0	0	30	0	60	70	0	30
129	143	66	1	2	3	0	10	0	0	0	35	0	60	70	0	35
129	143	66	1	2	3	0	10	0	0	0	40	0	60	70	0	40
130	144	49	1	2	3	0	12	1	0	0	0	0	70	85	0	0
130	144	49	1	2	3	0	12	1	0	0	5	0	70	82	5	0
130	144	49	1	2	3	0	12	1	0	0	10	0	70	80	10	0
130	144	49	1	2	3	0	12	1	0	0	15	0	60	80	15	0
130	144	49	1	2	3	0	12	1	0	0	20	0	70	82	20	0
130	144	49	1	2	3	0	12	1	0	0	25	0	70	80	0	25
130	144	49	1	2	3	0	12	1	0	0	30	0	70	80	0	30
130	144	49	1	2	3	0	12	1	0	0	35	0	70	80	0	35
130	144	49	1	2	3	0	12	1	0	0	40	0	70	80	0	40
131	145	61	2	4	3	0	15	1	0	0	0	0	80	100	0	0
131	145	61	2	4	3	0	15	1	0	0	5	0	80	90	5	0
131	145	61	2	4	3	0	15	1	0	0	10	0	80	90	10	0
131	145	61	2	4	3	0	15	1	0	0	15	0	80	90	15	0
131	145	61	2	4	3	0	15	1	0	0	20	0	80	90	20	0
131	145	61	2	4	3	0	15	1	0	0	25	0	80	90	0	25
131	145	61	2	4	3	0	15	1	0	0	30	0	80	90	0	30
131	145	61	2	4	3	0	15	1	0	0	35	0	80	90	0	35
131	145	61	2	4	3	0	15	1	0	0	40	0	80	90	0	40
132	147	35	2	2	3	0	12	0	0	0	0	0	70	70	0	0
132	147	35	2	2	3	0	12	0	0	0	5	0	70	70	5	0
132	147	35	2	2	3	0	12	0	0	0	10	0	75	65	10	0
132	147	35	2	2	3	0	12	0	0	0	15	0	78	70	15	0
132	147	35	2	2	3	0	12	0	0	0	20	0	78	75	20	0
132	147	35	2	2	3	0	12	0	0	0	25	0	78	78	0	25
132	147	35	2	2	3	0	12	0	0	0	30	0	78	78	0	30
132	147	35	2	2	3	0	12	0	0	0	35	0	78	78	0	35
132	147	35	2	2	3	0	12	0	0	0	40	0	78	78	0	40
133	148	56	2	4	2	0	12	1	0	0	0	0	80	75	0	0
133	148	56	2	4	2	0	12	1	0	0	5	0	80	78	5	0
133	148	56	2	4	2	0	12	1	0	0	10	0	80	78	10	0
133	148	56	2	4	2	0	12	1	0	0	15	0	80	80	15	0
133	148	56	2	4	2	0	12	1	0	0	20	0	70	70	20	0
133	148	56	2	4	2	0	12	1	0	0	25	0	70	80	0	25
133	148	56	2	4	2	0	12	1	0	0	30	0	65	75	0	30
133	148	56	2	4	2	0	12	1	0	0	35	0	65	78	0	35
133	148	56	2	4	2	0	12	1	0	0	40	0	65	75	0	40
134	149	61	2	4	2	0	14	2	0	0	0	0	60	70	0	0
134	149	61	2	4	2	0	14	2	0	0	5	0	60	70	5	0
134	149	61	2	4	2	0	14	2	0	0	10	0	65	70	10	0
134	149	61	2	4	2	0	14	2	0	0	15	0	70	75	15	0
134	149	61	2	4	2	0	14	2	0	0	20	0	60	70	20	0
134	149	61	2	4	2	0	14	2	0	0	25	0	78	70	0	25
134	149	61	2	4	2	0	14	2	0	0	30	0	70	70	0	30
134	149	61	2	4	2	0	14	2	0	0	35	0	70	70	0	35
134	149	61	2	4	2	0	14	2	0	0	40	0	70	70	0	40
135	150	70	2	2	2	0	10	3	0	0	0	0	78	80	0	0
135	150	70	2	2	2	0	10	3	0	0	5	0	75	80	5	0
135	150	70	2	2	2	0	10	3	0	0	10	0	78	80	10	0
135	150	70	2	2	2	0	10	3	0	0	15	0	80	80	15	0
135	150	70	2	2	2	0	10	3	0	0	20	0	80	80	20	0
135	150	70	2	2	2	0	10	3	0	0	25	0	75	80	0	25
135	150	70	2	2	2	0	10	3	0	0	30	0	78	78	0	30
135	150	70	2	2	2	0	10	3	0	0	35	0	85	80	0	35
135	150	70	2	2	2	0	10	3	0	0	40	0	90	80	0	40
136	151	70	2	2	2	0	16	0	0	0	0	0	80	70	0	0
136	151	70	2	2	2	0	16	0	0	0	5	0	78	70	5	0
136	151	70	2	2	2	0	16	0	0	0	10	0	82	70	10	0
136	151	70	2	2	2	0	16	0	0	0	15	0	80	70	15	0
136	151	70	2	2	2	0	16	0	0	0	20	0	80	70	20	0
136	151	70	2	2	2	0	16	0	0	0	25	0	80	65	0	25
136	151	70	2	2	2	0	16	0	0	0	30	0	80	65	0	30
136	151	70	2	2	2	0	16	0	0	0	35	0	85	65	0	35
136	151	70	2	2	2	0	16	0	0	0	40	0	85	70	0	40
137	152	77	2	2	3	0	0	0	15	0	0	0	60	75	0	0
137	152	77	2	2	3	0	0	0	15	0	5	0	62	70	5	0
137	152	77	2	2	3	0	0	0	15	0	10	0	60	70	10	0
137	152	77	2	2	3	0	0	0	15	0	15	0	60	60	15	0
137	152	77	2	2	3	0	0	0	15	0	20	0	62	62	20	0
137	152	77	2	2	3	0	0	0	15	0	25	0	60	62	0	25
137	152	77	2	2	3	0	0	0	15	0	30	0	60	60	0	30
137	152	77	2	2	3	0	0	0	15	0	35	0	60	60	0	35
137	152	77	2	2	3	0	0	0	15	0	40	0	60	62	0	40
138	155	70	2	4	3	0	12	1	0	0.05	0	0	100	58	0	0
138	155	70	2	4	3	0	12	1	0	0.05	5	0	100	55	5	0
138	155	70	2	4	3	0	12	1	0	0.05	10	0	100	58	10	0
138	155	70	2	4	3	0	12	1	0	0.05	15	0	95	58	15	0
138	155	70	2	4	3	0	12	1	0	0.05	20	0	95	58	20	0
138	155	70	2	4	3	0	12	1	0	0.05	25	0	95	58	0	25
138	155	70	2	4	3	0	12	1	0	0.05	30	0	90	58	0	30
138	155	70	2	4	3	0	12	1	0	0.05	35	0	90	58	0	35
138	155	70	2	4	3	0	12	1	0	0.05	40	0	90	58	0	40
139	156	34	2	4	2	0	0	3	15	0.05	0	0	90	90	0	0
139	156	34	2	4	2	0	0	3	15	0.05	5	0	90	90	5	0
139	156	34	2	4	2	0	0	3	15	0.05	10	0	90	90	10	0
139	156	34	2	4	2	0	0	3	15	0.05	15	0	85	90	15	0
139	156	34	2	4	2	0	0	3	15	0.05	20	0	90	90	20	0
139	156	34	2	4	2	0	0	3	15	0.05	25	0	90	90	0	25
139	156	34	2	4	2	0	0	3	15	0.05	30	0	90	90	0	30
139	156	34	2	4	2	0	0	3	15	0.05	35	0	90	90	0	35
139	156	34	2	4	2	0	0	3	15	0.05	40	0	80	90	0	40
140	157	59	2	2	2	0	0	2	15	0	0	0	98	110	0	0
140	157	59	2	2	2	0	0	2	15	0	5	0	98	110	5	0
140	157	59	2	2	2	0	0	2	15	0	10	0	98	110	10	0
140	157	59	2	2	2	0	0	2	15	0	15	0	98	110	15	0
140	157	59	2	2	2	0	0	2	15	0	20	0	98	110	20	0
140	157	59	2	2	2	0	0	2	15	0	25	0	98	110	0	25
140	157	59	2	2	2	0	0	2	15	0	30	0	98	100	0	30
140	157	59	2	2	2	0	0	2	15	0	35	0	100	100	0	35
140	157	59	2	2	2	0	0	2	15	0	40	0	105	90	0	40
141	158	36	2	2	3	0	15	0	0	0	0	0	70	100	0	0
141	158	36	2	2	3	0	15	0	0	0	5	0	60	90	5	0
141	158	36	2	2	3	0	15	0	0	0	10	1	58	100	10	0
141	158	36	2	2	3	0	15	0	0	0	15	0	58	90	15	0
141	158	36	2	2	3	0	15	0	0	0	20	0	70	90	20	0
141	158	36	2	2	3	0	15	0	0	0	25	0	75	90	0	25
141	158	36	2	2	3	0	15	0	0	0	30	0	78	90	0	30
141	158	36	2	2	3	0	15	0	0	0	35	0	80	90	0	35
141	158	36	2	2	3	0	15	0	0	0	40	0	80	90	0	40
142	159	49	2	2	2	0	0	0	14	0	0	0	95	102	0	0
142	159	49	2	2	2	0	0	0	14	0	5	0	90	97	5	0
142	159	49	2	2	2	0	0	0	14	0	10	0	90	97	10	0
142	159	49	2	2	2	0	0	0	14	0	15	0	90	97	15	0
142	159	49	2	2	2	0	0	0	14	0	20	0	90	97	20	0
142	159	49	2	2	2	0	0	0	14	0	25	0	90	97	0	25
142	159	49	2	2	2	0	0	0	14	0	30	0	78	85	0	30
142	159	49	2	2	2	0	0	0	14	0	35	0	78	85	0	35
142	159	49	2	2	2	0	0	0	14	0	40	0	78	85	0	40
143	160	25	2	4	2	0	0	2	15	0	0	0	70	82	0	0
143	160	25	2	4	2	0	0	2	15	0	5	0	60	78	5	0
143	160	25	2	4	2	0	0	2	15	0	10	0	63	70	10	0
143	160	25	2	4	2	0	0	2	15	0	15	0	63	70	15	0
143	160	25	2	4	2	0	0	2	15	0	20	0	63	70	20	0
143	160	25	2	4	2	0	0	2	15	0	25	0	63	70	0	25
143	160	25	2	4	2	0	0	2	15	0	30	0	67	70	0	30
143	160	25	2	4	2	0	0	2	15	0	35	0	70	70	0	35
143	160	25	2	4	2	0	0	2	15	0	40	0	70	70	0	40
144	161	60	2	2	2	0	0	1	15	0.05	0	0	90	105	0	0
144	161	60	2	2	2	0	0	1	15	0.05	5	0	85	98	5	0
144	161	60	2	2	2	0	0	1	15	0.05	10	0	85	98	10	0
144	161	60	2	2	2	0	0	1	15	0.05	15	0	90	98	15	0
144	161	60	2	2	2	0	0	1	15	0.05	20	0	85	98	20	0
144	161	60	2	2	2	0	0	1	15	0.05	25	0	85	90	0	25
144	161	60	2	2	2	0	0	1	15	0.05	30	0	85	90	0	30
144	161	60	2	2	2	0	0	1	15	0.05	35	0	82	90	0	35
144	161	60	2	2	2	0	0	1	15	0.05	40	0	82	82	0	40
145	162	48	2	2	2	0	0	1	15	0	0	0	65	80	0	0
145	162	48	2	2	2	0	0	1	15	0	5	0	70	70	5	0
145	162	48	2	2	2	0	0	1	15	0	10	0	65	70	10	0
145	162	48	2	2	2	0	0	1	15	0	15	0	70	70	15	0
145	162	48	2	2	2	0	0	1	15	0	20	0	70	70	20	0
145	162	48	2	2	2	0	0	1	15	0	25	0	70	70	0	25
145	162	48	2	2	2	0	0	1	15	0	30	0	70	70	0	30
145	162	48	2	2	2	0	0	1	15	0	35	0	75	70	0	35
145	162	48	2	2	2	0	0	1	15	0	40	0	75	70	0	40
146	163	56	2	2	3	0	10	0	0	0	0	0	100	82	0	0
146	163	56	2	2	3	0	10	0	0	0	5	0	100	80	5	0
146	163	56	2	2	3	0	10	0	0	0	10	0	100	80	10	0
146	163	56	2	2	3	0	10	0	0	0	15	0	100	80	15	0
146	163	56	2	2	3	0	10	0	0	0	20	0	90	80	20	0
146	163	56	2	2	3	0	10	0	0	0	25	0	95	80	0	25
146	163	56	2	2	3	0	10	0	0	0	30	0	98	80	0	30
146	163	56	2	2	3	0	10	0	0	0	35	0	98	80	0	35
146	163	56	2	2	3	0	10	0	0	0	40	0	95	80	0	40
147	164	31	2	4	3	0	20	2	0	0	0	0	90	80	0	0
147	164	31	2	4	3	0	20	2	0	0	5	0	90	80	5	0
147	164	31	2	4	3	0	20	2	0	0	10	0	90	75	10	0
147	164	31	2	4	3	0	20	2	0	0	15	0	85	75	15	0
147	164	31	2	4	3	0	20	2	0	0	20	0	82	75	20	0
147	164	31	2	4	3	0	20	2	0	0	25	0	80	70	0	25
147	164	31	2	4	3	0	20	2	0	0	30	0	80	70	0	30
147	164	31	2	4	3	0	20	2	0	0	35	0	80	70	0	35
147	164	31	2	4	3	0	20	2	0	0	40	0	80	70	0	40
148	165	51	2	4	3	0	7	0	0	0	0	0	100	100	0	0
148	165	51	2	4	3	0	7	0	0	0	5	0	85	95	5	0
148	165	51	2	4	3	0	7	0	0	0	10	0	80	95	10	0
148	165	51	2	4	3	0	7	0	0	0	15	0	90	90	15	0
148	165	51	2	4	3	0	7	0	0	0	20	0	85	90	20	0
148	165	51	2	4	3	0	7	0	0	0	25	0	80	90	0	25
148	165	51	2	4	3	0	7	0	0	0	30	0	80	90	0	30
148	165	51	2	4	3	0	7	0	0	0	35	0	80	90	0	35
148	165	51	2	4	3	0	7	0	0	0	40	0	80	90	0	40
149	166	41	2	2	3	0	12.5	1	0	0	0	0	90	75	0	0
149	166	41	2	2	3	0	12.5	1	0	0	5	0	85	70	5	0
149	166	41	2	2	3	0	12.5	1	0	0	10	0	82	70	10	0
149	166	41	2	2	3	0	12.5	1	0	0	15	0	80	65	15	0
149	166	41	2	2	3	0	12.5	1	0	0	20	0	78	65	20	0
149	166	41	2	2	3	0	12.5	1	0	0	25	0	82	65	0	25
149	166	41	2	2	3	0	12.5	1	0	0	30	0	82	70	0	30
149	166	41	2	2	3	0	12.5	1	0	0	35	0	85	70	0	35
149	166	41	2	2	3	0	12.5	1	0	0	40	0	90	70	0	40
150	167	41	1	4	1	0	0	0	11	0.05	0	0	80	80	0	0
150	167	41	1	4	1	0	0	0	11	0.05	5	0	70	75	5	0
150	167	41	1	4	1	0	0	0	11	0.05	10	0	70	75	10	0
150	167	41	1	4	1	0	0	0	11	0.05	15	0	70	75	15	0
150	167	41	1	4	1	0	0	0	11	0.05	20	0	58	65	20	0
150	167	41	1	4	1	0	0	0	11	0.05	25	0	65	70	0	25
150	167	41	1	4	1	0	0	0	11	0.05	30	0	62	70	0	30
150	167	41	1	4	1	0	0	0	11	0.05	35	0	60	75	0	35
150	167	41	1	4	1	0	0	0	11	0.05	40	0	62	75	0	40
151	168	76	1	4	1	0	0	0	15	0	0	0	90	90	0	0
151	168	76	1	4	1	0	0	0	15	0	5	0	80	78	5	0
151	168	76	1	4	1	0	0	0	15	0	10	0	80	80	10	0
151	168	76	1	4	1	0	0	0	15	0	15	0	77	80	15	0
151	168	76	1	4	1	0	0	0	15	0	20	0	77	80	20	0
151	168	76	1	4	1	0	0	0	15	0	25	0	90	80	0	25
151	168	76	1	4	1	0	0	0	15	0	30	0	95	80	0	30
151	168	76	1	4	1	0	0	0	15	0	35	0	80	80	0	35
151	168	76	1	4	1	0	0	0	15	0	40	0	80	80	0	40
152	169	38	1	4	1	0	0	1	12	0.05	0	0	80	90	0	0
152	169	38	1	4	1	0	0	1	12	0.05	5	0	75	90	5	0
152	169	38	1	4	1	0	0	1	12	0.05	10	0	65	90	10	0
152	169	38	1	4	1	0	0	1	12	0.05	15	0	65	90	15	0
152	169	38	1	4	1	0	0	1	12	0.05	20	0	65	90	20	0
152	169	38	1	4	1	0	0	1	12	0.05	25	0	65	85	0	25
152	169	38	1	4	1	0	0	1	12	0.05	30	0	62	85	0	30
152	169	38	1	4	1	0	0	1	12	0.05	35	0	70	85	0	35
152	169	38	1	4	1	0	0	1	12	0.05	40	0	70	82	0	40
153	170	34	1	4	1	0	0	1	14	0.05	0	0	80	90	0	0
153	170	34	1	4	1	0	0	1	14	0.05	5	0	65	85	5	0
153	170	34	1	4	1	0	0	1	14	0.05	10	0	70	80	10	0
153	170	34	1	4	1	0	0	1	14	0.05	15	0	70	78	15	0
153	170	34	1	4	1	0	0	1	14	0.05	20	0	70	78	20	0
153	170	34	1	4	1	0	0	1	14	0.05	25	0	70	78	0	25
153	170	34	1	4	1	0	0	1	14	0.05	30	0	70	78	0	30
153	170	34	1	4	1	0	0	1	14	0.05	35	0	70	78	0	35
153	170	34	1	4	1	0	0	1	14	0.05	40	0	70	78	0	40
154	171	37	1	4	1	0	0	0	15	0.05	0	0	98	85	0	0
154	171	37	1	4	1	0	0	0	15	0.05	5	0	95	82	5	0
154	171	37	1	4	1	0	0	0	15	0.05	10	0	90	82	10	0
154	171	37	1	4	1	0	0	0	15	0.05	15	0	90	82	15	0
154	171	37	1	4	1	0	0	0	15	0.05	20	0	90	82	20	0
154	171	37	1	4	1	0	0	0	15	0.05	25	0	95	82	0	25
154	171	37	1	4	1	0	0	0	15	0.05	30	1	85	80	0	30
154	171	37	1	4	1	0	0	0	15	0.05	35	1	85	78	0	35
154	171	37	1	4	1	0	0	0	15	0.05	40	0	90	78	0	40
155	172	32	1	4	1	0	0	0	15	0.1	0	0	80	90	0	0
155	172	32	1	4	1	0	0	0	15	0.1	5	0	77	90	5	0
155	172	32	1	4	1	0	0	0	15	0.1	10	0	75	90	10	0
155	172	32	1	4	1	0	0	0	15	0.1	15	0	70	90	15	0
155	172	32	1	4	1	0	0	0	15	0.1	20	1	65	90	20	0
155	172	32	1	4	1	0	0	0	15	0.1	25	1	65	90	0	25
155	172	32	1	4	1	0	0	0	15	0.1	30	1	65	90	0	30
155	172	32	1	4	1	0	0	0	15	0.1	35	1	65	85	0	35
155	172	32	1	4	1	0	0	0	15	0.1	40	1	65	85	0	40
156	173	27	1	4	1	0	0	1	13	0.05	0	0	90	90	0	0
156	173	27	1	4	1	0	0	1	13	0.05	5	0	75	78	5	0
156	173	27	1	4	1	0	0	1	13	0.05	10	0	75	78	10	0
156	173	27	1	4	1	0	0	1	13	0.05	15	0	75	78	15	0
156	173	27	1	4	1	0	0	1	13	0.05	20	0	75	78	20	0
156	173	27	1	4	1	0	0	1	13	0.05	25	0	75	78	0	25
156	173	27	1	4	1	0	0	1	13	0.05	30	0	75	78	0	30
156	173	27	1	4	1	0	0	1	13	0.05	35	0	70	78	0	35
156	173	27	1	4	1	0	0	1	13	0.05	40	0	70	78	0	40
157	174	28	1	4	1	0	0	1	18	0.05	0	0	80	85	0	0
157	174	28	1	4	1	0	0	1	18	0.05	5	0	80	85	5	0
157	174	28	1	4	1	0	0	1	18	0.05	10	0	78	80	10	0
157	174	28	1	4	1	0	0	1	18	0.05	15	0	78	80	15	0
157	174	28	1	4	1	0	0	1	18	0.05	20	0	78	80	20	0
157	174	28	1	4	1	0	0	1	18	0.05	25	0	78	80	0	25
157	174	28	1	4	1	0	0	1	18	0.05	30	0	75	80	0	30
157	174	28	1	4	1	0	0	1	18	0.05	35	0	75	80	0	35
157	174	28	1	4	1	0	0	1	18	0.05	40	0	75	80	0	40
158	175	26	1	4	1	0	0	1	17	0	0	0	82	85	0	0
158	175	26	1	4	1	0	0	1	17	0	5	0	80	80	5	0
158	175	26	1	4	1	0	0	1	17	0	10	0	70	80	10	0
158	175	26	1	4	1	0	0	1	17	0	15	0	70	75	15	0
158	175	26	1	4	1	0	0	1	17	0	20	0	75	75	20	0
158	175	26	1	4	1	0	0	1	17	0	25	0	77	75	0	25
158	175	26	1	4	1	0	0	1	17	0	30	0	82	100	0	30
158	175	26	1	4	1	0	0	1	17	0	35	0	80	95	0	35
158	175	26	1	4	1	0	0	1	17	0	40	0	78	92	0	40
159	176	40	1	4	1	0	8	0	0	0.1	0	0	65	75	0	0
159	176	40	1	4	1	0	8	0	0	0.1	5	0	60	75	5	0
159	176	40	1	4	1	0	8	0	0	0.1	10	0	55	70	10	0
159	176	40	1	4	1	0	8	0	0	0.1	15	0	50	70	15	0
159	176	40	1	4	1	0	8	0	0	0.1	20	0	47	70	20	0
159	176	40	1	4	1	0	8	0	0	0.1	25	1	45	65	0	25
159	176	40	1	4	1	0	8	0	0	0.1	30	1	45	65	0	30
159	176	40	1	4	1	0	8	0	0	0.1	35	1	45	65	0	35
159	176	40	1	4	1	0	8	0	0	0.1	40	1	47	65	0	40
160	177	26	1	4	1	0	0	1	12	0	0	0	70	78	0	0
160	177	26	1	4	1	0	0	1	12	0	5	0	65	75	5	0
160	177	26	1	4	1	0	0	1	12	0	10	0	60	70	10	0
160	177	26	1	4	1	0	0	1	12	0	15	0	58	70	15	0
160	177	26	1	4	1	0	0	1	12	0	20	0	63	75	20	0
160	177	26	1	4	1	0	0	1	12	0	25	0	70	78	0	25
160	177	26	1	4	1	0	0	1	12	0	30	0	72	80	0	30
160	177	26	1	4	1	0	0	1	12	0	35	0	72	83	0	35
160	177	26	1	4	1	0	0	1	12	0	40	0	72	100	0	40
161	178	33	1	4	1	0	10	0	0	0	0	0	80	110	0	0
161	178	33	1	4	1	0	10	0	0	0	5	0	78	110	5	0
161	178	33	1	4	1	0	10	0	0	0	10	0	78	100	10	0
161	178	33	1	4	1	0	10	0	0	0	15	0	78	110	15	0
161	178	33	1	4	1	0	10	0	0	0	20	0	78	120	20	0
161	178	33	1	4	1	0	10	0	0	0	25	0	78	120	0	25
161	178	33	1	4	1	0	10	0	0	0	30	0	80	115	0	30
161	178	33	1	4	1	0	10	0	0	0	35	0	85	115	0	35
161	178	33	1	4	1	0	10	0	0	0	40	0	80	110	0	40
162	179	32	1	4	1	0	0	0	15	0	0	0	85	98	0	0
162	179	32	1	4	1	0	0	0	15	0	5	0	85	98	5	0
162	179	32	1	4	1	0	0	0	15	0	10	0	80	95	10	0
162	179	32	1	4	1	0	0	0	15	0	15	0	80	95	15	0
162	179	32	1	4	1	0	0	0	15	0	20	0	78	90	20	0
162	179	32	1	4	1	0	0	0	15	0	25	0	90	90	0	25
162	179	32	1	4	1	0	0	0	15	0	30	0	90	90	0	30
162	179	32	1	4	1	0	0	0	15	0	35	0	90	90	0	35
162	179	32	1	4	1	0	0	0	15	0	40	0	90	90	0	40
163	180	26	1	4	1	0	12	1.5	0	0.1	0	0	65	70	0	0
163	180	26	1	4	1	0	12	1.5	0	0.1	5	0	65	75	5	0
163	180	26	1	4	1	0	12	1.5	0	0.1	10	0	62	78	10	0
163	180	26	1	4	1	0	12	1.5	0	0.1	15	0	62	80	15	0
163	180	26	1	4	1	0	12	1.5	0	0.1	20	0	62	80	20	0
163	180	26	1	4	1	0	12	1.5	0	0.1	25	0	65	80	0	25
163	180	26	1	4	1	0	12	1.5	0	0.1	30	0	70	85	0	30
163	180	26	1	4	1	0	12	1.5	0	0.1	35	0	70	90	0	35
163	180	26	1	4	1	0	12	1.5	0	0.1	40	0	70	98	0	40
164	181	32	1	4	1	0	0	2.5	5	0	0	0	60	110	0	0
164	181	32	1	4	1	0	0	2.5	5	0	5	0	50	100	5	0
164	181	32	1	4	1	0	0	2.5	5	0	10	0	50	90	10	0
164	181	32	1	4	1	0	0	2.5	5	0	15	1	45	70	15	0
164	181	32	1	4	1	0	0	2.5	5	0	20	1	50	70	20	0
164	181	32	1	4	1	0	0	2.5	5	0	25	0	60	85	0	25
164	181	32	1	4	1	0	0	2.5	5	0	30	1	60	85	0	30
164	181	32	1	4	1	0	0	2.5	5	0	35	0	65	90	0	35
164	181	32	1	4	1	0	0	2.5	5	0	40	0	63	90	0	40
165	182	42	1	2	1	0	12.5	0	0	0	0	0	100	80	0	0
165	182	42	1	2	1	0	12.5	0	0	0	5	0	82	70	5	0
165	182	42	1	2	1	0	12.5	0	0	0	10	0	82	65	10	0
165	182	42	1	2	1	0	12.5	0	0	0	15	0	90	65	15	0
165	182	42	1	2	1	0	12.5	0	0	0	20	0	85	65	20	0
165	182	42	1	2	1	0	12.5	0	0	0	25	0	90	65	0	25
165	182	42	1	2	1	0	12.5	0	0	0	30	0	90	65	0	30
165	182	42	1	2	1	0	12.5	0	0	0	35	0	90	60	0	35
165	182	42	1	2	1	0	12.5	0	0	0	40	0	90	62	0	40
166	184	49	1	2	1	0	12.5	0	0	0	0	0	80	62	0	0
166	184	49	1	2	1	0	12.5	0	0	0	5	0	80	62	5	0
166	184	49	1	2	1	0	12.5	0	0	0	10	0	80	62	10	0
166	184	49	1	2	1	0	12.5	0	0	0	15	0	80	62	15	0
166	184	49	1	2	1	0	12.5	0	0	0	20	0	70	62	20	0
166	184	49	1	2	1	0	12.5	0	0	0	25	0	75	62	0	25
166	184	49	1	2	1	0	12.5	0	0	0	30	0	75	62	0	30
166	184	49	1	2	1	0	12.5	0	0	0	35	0	75	62	0	35
166	184	49	1	2	1	0	12.5	0	0	0	40	0	75	62	0	40
167	186	63	1	2	1	0	0	1	17	0	0	0	65	70	0	0
167	186	63	1	2	1	0	0	1	17	0	5	0	65	70	5	0
167	186	63	1	2	1	0	0	1	17	0	10	0	70	72	10	0
167	186	63	1	2	1	0	0	1	17	0	15	0	70	72	15	0
167	186	63	1	2	1	0	0	1	17	0	20	1	50	60	20	0
167	186	63	1	2	1	0	0	1	17	0	25	1	55	50	0	25
167	186	63	1	2	1	0	0	1	17	0	30	0	65	50	0	30
167	186	63	1	2	1	0	0	1	17	0	35	1	50	50	0	35
167	186	63	1	2	1	0	0	1	17	0	40	1	60	58	0	40
168	187	31	1	4	1	0	0	2	16	0	0	0	70	120	0	0
168	187	31	1	4	1	0	0	2	16	0	5	0	50	120	5	0
168	187	31	1	4	1	0	0	2	16	0	10	0	50	110	10	0
168	187	31	1	4	1	0	0	2	16	0	15	1	50	105	15	0
168	187	31	1	4	1	0	0	2	16	0	20	1	50	105	20	0
168	187	31	1	4	1	0	0	2	16	0	25	1	60	100	0	25
168	187	31	1	4	1	0	0	2	16	0	30	0	65	100	0	30
168	187	31	1	4	1	0	0	2	16	0	35	0	55	100	0	35
168	187	31	1	4	1	0	0	2	16	0	40	0	50	102	0	40
169	188	31	1	4	1	0	18	0	0	0	0	0	80	80	0	0
169	188	31	1	4	1	0	18	0	0	0	5	0	75	80	5	0
169	188	31	1	4	1	0	18	0	0	0	10	0	70	80	10	0
169	188	31	1	4	1	0	18	0	0	0	15	0	70	80	15	0
169	188	31	1	4	1	0	18	0	0	0	20	0	75	90	20	0
169	188	31	1	4	1	0	18	0	0	0	25	0	75	90	0	25
169	188	31	1	4	1	0	18	0	0	0	30	0	75	90	0	30
169	188	31	1	4	1	0	18	0	0	0	35	0	70	90	0	35
169	188	31	1	4	1	0	18	0	0	0	40	0	70	90	0	40
170	189	50	1	2	1	0	13	1	0	0	0	0	70	65	0	0
170	189	50	1	2	1	0	13	1	0	0	5	0	62	62	5	0
170	189	50	1	2	1	0	13	1	0	0	10	1	60	62	10	0
170	189	50	1	2	1	0	13	1	0	0	15	1	60	62	15	0
170	189	50	1	2	1	0	13	1	0	0	20	1	60	62	20	0
170	189	50	1	2	1	0	13	1	0	0	25	1	60	62	0	25
170	189	50	1	2	1	0	13	1	0	0	30	1	62	70	0	30
170	189	50	1	2	1	0	13	1	0	0	35	1	58	70	0	35
170	189	50	1	2	1	0	13	1	0	0	40	1	50	70	0	40
171	190	39	1	4	1	0	0	0	17	0	0	0	70	100	0	0
171	190	39	1	4	1	0	0	0	17	0	5	0	62	90	5	0
171	190	39	1	4	1	0	0	0	17	0	10	0	62	90	10	0
171	190	39	1	4	1	0	0	0	17	0	15	0	65	90	15	0
171	190	39	1	4	1	0	0	0	17	0	20	0	62	90	20	0
171	190	39	1	4	1	0	0	0	17	0	25	0	60	90	0	25
171	190	39	1	4	1	0	0	0	17	0	30	0	60	90	0	30
171	190	39	1	4	1	0	0	0	17	0	35	0	65	90	0	35
171	190	39	1	4	1	0	0	0	17	0	40	0	60	100	0	40
172	191	22	1	4	1	0	7.6	2	0	0.05	0	0	62	100	0	0
172	191	22	1	4	1	0	7.6	2	0	0.05	5	1	60	98	5	0
172	191	22	1	4	1	0	7.6	2	0	0.05	10	1	60	95	10	0
172	191	22	1	4	1	0	7.6	2	0	0.05	15	0	60	90	15	0
172	191	22	1	4	1	0	7.6	2	0	0.05	20	0	60	90	20	0
172	191	22	1	4	1	0	7.6	2	0	0.05	25	0	60	82	0	25
172	191	22	1	4	1	0	7.6	2	0	0.05	30	0	60	85	0	30
172	191	22	1	4	1	0	7.6	2	0	0.05	35	0	60	90	0	35
172	191	22	1	4	1	0	7.6	2	0	0.05	40	0	60	90	0	40
173	192	29	1	4	1	0	8.5	0	0	0.1	0	0	90	90	0	0
173	192	29	1	4	1	0	8.5	0	0	0.1	5	0	80	80	5	0
173	192	29	1	4	1	0	8.5	0	0	0.1	10	0	75	80	10	0
173	192	29	1	4	1	0	8.5	0	0	0.1	15	0	70	80	15	0
173	192	29	1	4	1	0	8.5	0	0	0.1	20	0	65	82	20	0
173	192	29	1	4	1	0	8.5	0	0	0.1	25	0	65	90	0	25
173	192	29	1	4	1	0	8.5	0	0	0.1	30	0	60	90	0	30
173	192	29	1	4	1	0	8.5	0	0	0.1	35	0	62	90	0	35
173	192	29	1	4	1	0	8.5	0	0	0.1	40	0	62	80	0	40
174	193	56	1	2	1	0	0	0	15	0	0	0	80	90	0	0
174	193	56	1	2	1	0	0	0	15	0	5	0	90	75	5	0
174	193	56	1	2	1	0	0	0	15	0	10	0	85	70	10	0
174	193	56	1	2	1	0	0	0	15	0	15	0	85	70	15	0
174	193	56	1	2	1	0	0	0	15	0	20	0	85	60	20	0
174	193	56	1	2	1	0	0	0	15	0	25	0	80	60	0	25
174	193	56	1	2	1	0	0	0	15	0	30	0	80	58	0	30
174	193	56	1	2	1	0	0	0	15	0	35	0	90	55	0	35
174	193	56	1	2	1	0	0	0	15	0	40	0	90	50	0	40
175	194	29	1	2	1	0	0	1	4	0	0	0	60	70	0	0
175	194	29	1	2	1	0	0	1	4	0	5	0	65	70	5	0
175	194	29	1	2	1	0	0	1	4	0	10	0	65	70	10	0
175	194	29	1	2	1	0	0	1	4	0	15	0	65	70	15	0
175	194	29	1	2	1	0	0	1	4	0	20	0	70	60	20	0
175	194	29	1	2	1	0	0	1	4	0	25	0	70	60	0	25
175	194	29	1	2	1	0	0	1	4	0	30	0	70	70	0	30
175	194	29	1	2	1	0	0	1	4	0	35	0	70	70	0	35
175	194	29	1	2	1	0	0	1	4	0	40	0	70	70	0	40
176	195	23	1	2	1	0	0	2	12.5	0.05	0	0	60	70	0	0
176	195	23	1	2	1	0	0	2	12.5	0.05	5	0	60	70	5	0
176	195	23	1	2	1	0	0	2	12.5	0.05	10	0	60	70	10	0
176	195	23	1	2	1	0	0	2	12.5	0.05	15	0	55	70	15	0
176	195	23	1	2	1	0	0	2	12.5	0.05	20	0	60	70	20	0
176	195	23	1	2	1	0	0	2	12.5	0.05	25	0	70	75	0	25
176	195	23	1	2	1	0	0	2	12.5	0.05	30	0	60	75	0	30
176	195	23	1	2	1	0	0	2	12.5	0.05	35	0	70	75	0	35
176	195	23	1	2	1	0	0	2	12.5	0.05	40	0	70	75	0	40
177	196	38	1	2	1	0	9	1	0	0.05	0	0	75	82	0	0
177	196	38	1	2	1	0	9	1	0	0.05	5	0	70	80	5	0
177	196	38	1	2	1	0	9	1	0	0.05	10	0	70	80	10	0
177	196	38	1	2	1	0	9	1	0	0.05	15	0	75	80	15	0
177	196	38	1	2	1	0	9	1	0	0.05	20	0	75	80	20	0
177	196	38	1	2	1	0	9	1	0	0.05	25	0	70	75	0	25
177	196	38	1	2	1	0	9	1	0	0.05	30	0	70	75	0	30
177	196	38	1	2	1	0	9	1	0	0.05	35	0	70	75	0	35
177	196	38	1	2	1	0	9	1	0	0.05	40	0	70	75	0	40
178	197	25	1	2	1	0	0	0	14.5	0.1	0	0	82	85	0	0
178	197	25	1	2	1	0	0	0	14.5	0.1	5	0	80	82	5	0
178	197	25	1	2	1	0	0	0	14.5	0.1	10	0	80	82	10	0
178	197	25	1	2	1	0	0	0	14.5	0.1	15	0	80	82	15	0
178	197	25	1	2	1	0	0	0	14.5	0.1	20	0	78	80	20	0
178	197	25	1	2	1	0	0	0	14.5	0.1	25	0	78	80	0	25
178	197	25	1	2	1	0	0	0	14.5	0.1	30	0	70	80	0	30
178	197	25	1	2	1	0	0	0	14.5	0.1	35	0	78	80	0	35
178	197	25	1	2	1	0	0	0	14.5	0.1	40	0	75	80	0	40
179	199	54	2	4	2	0	15	2	0	0	0	0	80	70	0	0
179	199	54	2	4	2	0	15	2	0	0	5	0	65	70	5	0
179	199	54	2	4	2	0	15	2	0	0	10	0	65	70	10	0
179	199	54	2	4	2	0	15	2	0	0	15	1	70	70	15	0
179	199	54	2	4	2	0	15	2	0	0	20	0	65	75	20	0
179	199	54	2	4	2	0	15	2	0	0	25	0	85	75	0	25
179	199	54	2	4	2	0	15	2	0	0	30	0	85	75	0	30
179	199	54	2	4	2	0	15	2	0	0	35	0	70	75	0	35
179	199	54	2	4	2	0	15	2	0	0	40	0	75	78	0	40
180	200	65	2	4	2	0	12.5	0	0	0	0	0	90	78	0	0
180	200	65	2	4	2	0	12.5	0	0	0	5	0	90	78	5	0
180	200	65	2	4	2	0	12.5	0	0	0	10	0	90	78	10	0
180	200	65	2	4	2	0	12.5	0	0	0	15	0	90	78	15	0
180	200	65	2	4	2	0	12.5	0	0	0	20	0	85	78	20	0
180	200	65	2	4	2	0	12.5	0	0	0	25	0	85	60	0	25
180	200	65	2	4	2	0	12.5	0	0	0	30	0	85	58	0	30
180	200	65	2	4	2	0	12.5	0	0	0	35	0	100	58	0	35
180	200	65	2	4	2	0	12.5	0	0	0	40	0	100	58	0	40
181	203	35	1	4	1	0	9	1	0	0	0	0	83	70	0	0
181	203	35	1	4	1	0	9	1	0	0	5	0	70	60	5	0
181	203	35	1	4	1	0	9	1	0	0	10	0	70	60	10	0
181	203	35	1	4	1	0	9	1	0	0	15	0	70	60	15	0
181	203	35	1	4	1	0	9	1	0	0	20	0	65	70	20	0
181	203	35	1	4	1	0	9	1	0	0	25	0	60	65	0	25
181	203	35	1	4	1	0	9	1	0	0	30	0	70	60	0	30
181	203	35	1	4	1	0	9	1	0	0	35	0	65	60	0	35
181	203	35	1	4	1	0	9	1	0	0	40	0	70	60	0	40
182	204	36	1	4	1	0	11	2	0	0	0	0	100	100	0	0
182	204	36	1	4	1	0	11	2	0	0	5	0	90	95	5	0
182	204	36	1	4	1	0	11	2	0	0	10	0	90	95	10	0
182	204	36	1	4	1	0	11	2	0	0	15	0	85	100	15	0
182	204	36	1	4	1	0	11	2	0	0	20	0	85	95	20	0
182	204	36	1	4	1	0	11	2	0	0	25	0	85	95	0	25
182	204	36	1	4	1	0	11	2	0	0	30	0	80	100	0	30
182	204	36	1	4	1	0	11	2	0	0	35	0	85	100	0	35
182	204	36	1	4	1	0	11	2	0	0	40	0	85	100	0	40
183	205	31	1	4	1	0	9	1	0	0.2	0	0	90	100	0	0
183	205	31	1	4	1	0	9	1	0	0.2	5	1	65	90	5	0
183	205	31	1	4	1	0	9	1	0	0.2	10	1	50	90	10	0
183	205	31	1	4	1	0	9	1	0	0.2	15	1	65	90	15	0
183	205	31	1	4	1	0	9	1	0	0.2	20	1	65	90	20	0
183	205	31	1	4	1	0	9	1	0	0.2	25	1	65	90	0	25
183	205	31	1	4	1	0	9	1	0	0.2	30	1	65	85	0	30
183	205	31	1	4	1	0	9	1	0	0.2	35	1	70	85	0	35
183	205	31	1	4	1	0	9	1	0	0.2	40	1	60	85	0	40
184	206	40	1	4	1	0	10	1	0	0	0	0	80	90	0	0
184	206	40	1	4	1	0	10	1	0	0	5	0	80	90	5	0
184	206	40	1	4	1	0	10	1	0	0	10	0	80	90	10	0
184	206	40	1	4	1	0	10	1	0	0	15	0	80	80	15	0
184	206	40	1	4	1	0	10	1	0	0	20	0	80	80	20	0
184	206	40	1	4	1	0	10	1	0	0	25	0	80	80	0	25
184	206	40	1	4	1	0	10	1	0	0	30	0	80	80	0	30
184	206	40	1	4	1	0	10	1	0	0	35	0	80	80	0	35
184	206	40	1	4	1	0	10	1	0	0	40	0	80	80	0	40
185	207	28	1	4	1	0	10	1	0	0.2	0	0	100	110	0	0
185	207	28	1	4	1	0	10	1	0	0.2	5	0	90	110	5	0
185	207	28	1	4	1	0	10	1	0	0.2	10	0	90	110	10	0
185	207	28	1	4	1	0	10	1	0	0.2	15	0	90	110	15	0
185	207	28	1	4	1	0	10	1	0	0.2	20	0	90	110	20	0
185	207	28	1	4	1	0	10	1	0	0.2	25	0	70	100	0	25
185	207	28	1	4	1	0	10	1	0	0.2	30	0	70	100	0	30
185	207	28	1	4	1	0	10	1	0	0.2	35	0	70	100	0	35
185	207	28	1	4	1	0	10	1	0	0.2	40	1	75	100	0	40
186	208	30	1	4	1	0	10	1	0	0.2	0	0	105	110	0	0
186	208	30	1	4	1	0	10	1	0	0.2	5	0	80	90	5	0
186	208	30	1	4	1	0	10	1	0	0.2	10	1	65	85	10	0
186	208	30	1	4	1	0	10	1	0	0.2	15	1	65	90	15	0
186	208	30	1	4	1	0	10	1	0	0.2	20	0	80	90	20	0
186	208	30	1	4	1	0	10	1	0	0.2	25	0	90	95	0	25
186	208	30	1	4	1	0	10	1	0	0.2	30	1	80	90	0	30
186	208	30	1	4	1	0	10	1	0	0.2	35	1	75	90	0	35
186	208	30	1	4	1	0	10	1	0	0.2	40	1	75	90	0	40
187	209	26	2	4	2	0	15	1	0	0	0	0	110	115	0	0
187	209	26	2	4	2	0	15	1	0	0	5	0	98	110	5	0
187	209	26	2	4	2	0	15	1	0	0	10	0	98	110	10	0
187	209	26	2	4	2	0	15	1	0	0	15	0	98	102	15	0
187	209	26	2	4	2	0	15	1	0	0	20	0	98	102	20	0
187	209	26	2	4	2	0	15	1	0	0	25	0	95	102	0	25
187	209	26	2	4	2	0	15	1	0	0	30	0	80	100	0	30
187	209	26	2	4	2	0	15	1	0	0	35	0	80	85	0	35
187	209	26	2	4	2	0	15	1	0	0	40	0	98	95	0	40
188	210	39	1	4	1	0	10	0	0	0.05	0	0	110	120	0	0
188	210	39	1	4	1	0	10	0	0	0.05	5	0	100	110	5	0
188	210	39	1	4	1	0	10	0	0	0.05	10	0	100	115	10	0
188	210	39	1	4	1	0	10	0	0	0.05	15	0	100	110	15	0
188	210	39	1	4	1	0	10	0	0	0.05	20	0	100	115	20	0
188	210	39	1	4	1	0	10	0	0	0.05	25	0	98	105	0	25
188	210	39	1	4	1	0	10	0	0	0.05	30	0	90	100	0	30
188	210	39	1	4	1	0	10	0	0	0.05	35	0	80	95	0	35
188	210	39	1	4	1	0	10	0	0	0.05	40	0	78	85	0	40
189	211	24	1	4	1	0	11	1.5	0	0	0	0	100	90	0	0
189	211	24	1	4	1	0	11	1.5	0	0	5	0	90	80	5	0
189	211	24	1	4	1	0	11	1.5	0	0	10	0	95	80	10	0
189	211	24	1	4	1	0	11	1.5	0	0	15	0	90	70	15	0
189	211	24	1	4	1	0	11	1.5	0	0	20	0	90	70	20	0
189	211	24	1	4	1	0	11	1.5	0	0	25	0	90	80	0	25
189	211	24	1	4	1	0	11	1.5	0	0	30	0	85	100	0	30
189	211	24	1	4	1	0	11	1.5	0	0	35	0	90	100	0	35
189	211	24	1	4	1	0	11	1.5	0	0	40	0	90	100	0	40
190	212	27	1	4	1	0	10	0	0	0.1	0	0	80	85	0	0
190	212	27	1	4	1	0	10	0	0	0.1	5	0	75	100	5	0
190	212	27	1	4	1	0	10	0	0	0.1	10	0	70	105	10	0
190	212	27	1	4	1	0	10	0	0	0.1	15	1	70	110	15	0
190	212	27	1	4	1	0	10	0	0	0.1	20	1	60	115	20	0
190	212	27	1	4	1	0	10	0	0	0.1	25	1	55	115	0	25
190	212	27	1	4	1	0	10	0	0	0.1	30	1	60	100	0	30
190	212	27	1	4	1	0	10	0	0	0.1	35	1	60	90	0	35
190	212	27	1	4	1	0	10	0	0	0.1	40	0	60	90	0	40
191	213	28	1	2	1	0	12.5	1	0	0.05	0	0	80	90	0	0
191	213	28	1	2	1	0	12.5	1	0	0.05	5	0	70	85	5	0
191	213	28	1	2	1	0	12.5	1	0	0.05	10	0	65	80	10	0
191	213	28	1	2	1	0	12.5	1	0	0.05	15	0	65	80	15	0
191	213	28	1	2	1	0	12.5	1	0	0.05	20	0	60	80	20	0
191	213	28	1	2	1	0	12.5	1	0	0.05	25	0	55	80	0	25
191	213	28	1	2	1	0	12.5	1	0	0.05	30	0	55	80	0	30
191	213	28	1	2	1	0	12.5	1	0	0.05	35	0	60	78	0	35
191	213	28	1	2	1	0	12.5	1	0	0.05	40	1	60	70	0	40
192	214	28	1	2	1	0	12.5	1	0	0	0	0	75	80	0	0
192	214	28	1	2	1	0	12.5	1	0	0	5	0	70	85	5	0
192	214	28	1	2	1	0	12.5	1	0	0	10	1	70	90	10	0
192	214	28	1	2	1	0	12.5	1	0	0	15	1	70	90	15	0
192	214	28	1	2	1	0	12.5	1	0	0	20	1	70	85	20	0
192	214	28	1	2	1	0	12.5	1	0	0	25	0	65	83	0	25
192	214	28	1	2	1	0	12.5	1	0	0	30	0	70	83	0	30
192	214	28	1	2	1	0	12.5	1	0	0	35	0	75	80	0	35
192	214	28	1	2	1	0	12.5	1	0	0	40	0	70	80	0	40
193	215	62	1	2	2	1	12.5	0	0	0	0	0	95	100	0	0
193	215	62	1	2	2	1	12.5	0	0	0	5	0	80	95	5	0
193	215	62	1	2	2	1	12.5	0	0	0	10	0	80	95	10	0
193	215	62	1	2	2	1	12.5	0	0	0	15	0	80	95	15	0
193	215	62	1	2	2	1	12.5	0	0	0	20	0	85	95	20	0
193	215	62	1	2	2	1	12.5	0	0	0	25	0	85	90	0	25
193	215	62	1	2	2	1	12.5	0	0	0	30	0	85	90	0	30
193	215	62	1	2	2	1	12.5	0	0	0	35	0	85	90	0	35
193	215	62	1	2	2	1	12.5	0	0	0	40	0	85	90	0	40
194	216	30	1	4	1	0	11.5	2	0	0.1	0	0	82	118	0	0
194	216	30	1	4	1	0	11.5	2	0	0.1	5	0	75	110	5	0
194	216	30	1	4	1	0	11.5	2	0	0.1	10	0	70	100	10	0
194	216	30	1	4	1	0	11.5	2	0	0.1	15	0	70	100	15	0
194	216	30	1	4	1	0	11.5	2	0	0.1	20	0	60	100	20	0
194	216	30	1	4	1	0	11.5	2	0	0.1	25	0	62	100	0	25
194	216	30	1	4	1	0	11.5	2	0	0.1	30	0	62	100	0	30
194	216	30	1	4	1	0	11.5	2	0	0.1	35	0	65	100	0	35
194	216	30	1	4	1	0	11.5	2	0	0.1	40	0	62	100	0	40
195	217	34	1	4	1	0	9	1	0	0.1	0	0	100	110	0	0
195	217	34	1	4	1	0	9	1	0	0.1	5	0	80	90	5	0
195	217	34	1	4	1	0	9	1	0	0.1	10	1	58	60	10	0
195	217	34	1	4	1	0	9	1	0	0.1	15	1	58	83	15	0
195	217	34	1	4	1	0	9	1	0	0.1	20	0	80	85	20	0
195	217	34	1	4	1	0	9	1	0	0.1	25	0	83	90	0	25
195	217	34	1	4	1	0	9	1	0	0.1	30	0	90	95	0	30
195	217	34	1	4	1	0	9	1	0	0.1	35	0	90	90	0	35
195	217	34	1	4	1	0	9	1	0	0.1	40	0	75	85	0	40
196	218	61	2	2	2	0	0	3	7.5	0	0	0	78	100	0	0
196	218	61	2	2	2	0	0	3	7.5	0	5	0	78	98	5	0
196	218	61	2	2	2	0	0	3	7.5	0	10	0	70	98	10	0
196	218	61	2	2	2	0	0	3	7.5	0	15	0	70	95	15	0
196	218	61	2	2	2	0	0	3	7.5	0	20	0	70	95	20	0
196	218	61	2	2	2	0	0	3	7.5	0	25	0	78	95	0	25
196	218	61	2	2	2	0	0	3	7.5	0	30	0	75	95	0	30
196	218	61	2	2	2	0	0	3	7.5	0	35	0	70	90	0	35
196	218	61	2	2	2	0	0	3	7.5	0	40	0	70	90	0	40
197	219	66	2	2	2	0	10	0	0	0	0	0	80	80	0	0
197	219	66	2	2	2	0	10	0	0	0	5	0	80	70	5	0
197	219	66	2	2	2	0	10	0	0	0	10	0	80	70	10	0
197	219	66	2	2	2	0	10	0	0	0	15	0	80	70	15	0
197	219	66	2	2	2	0	10	0	0	0	20	0	80	70	20	0
197	219	66	2	2	2	0	10	0	0	0	25	0	78	65	0	25
197	219	66	2	2	2	0	10	0	0	0	30	0	78	60	0	30
197	219	66	2	2	2	0	10	0	0	0	35	0	78	60	0	35
197	219	66	2	2	2	0	10	0	0	0	40	0	78	60	0	40
198	220	35	2	4	2	0	13	1	0	0.1	0	0	90	80	0	0
198	220	35	2	4	2	0	13	1	0	0.1	5	0	77	78	5	0
198	220	35	2	4	2	0	13	1	0	0.1	10	0	77	77	10	0
198	220	35	2	4	2	0	13	1	0	0.1	15	0	77	77	15	0
198	220	35	2	4	2	0	13	1	0	0.1	20	0	77	77	20	0
198	220	35	2	4	2	0	13	1	0	0.1	25	0	77	77	0	25
198	220	35	2	4	2	0	13	1	0	0.1	30	0	77	77	0	30
198	220	35	2	4	2	0	13	1	0	0.1	35	0	77	77	0	35
198	220	35	2	4	2	0	13	1	0	0.1	40	0	77	77	0	40
199	221	70	2	2	2	0	11.5	0	0	0	0	0	90	65	0	0
199	221	70	2	2	2	0	11.5	0	0	0	5	0	90	65	5	0
199	221	70	2	2	2	0	11.5	0	0	0	10	0	85	65	10	0
199	221	70	2	2	2	0	11.5	0	0	0	15	0	90	65	15	0
199	221	70	2	2	2	0	11.5	0	0	0	20	0	85	65	20	0
199	221	70	2	2	2	0	11.5	0	0	0	25	0	85	65	0	25
199	221	70	2	2	2	0	11.5	0	0	0	30	0	80	70	0	30
199	221	70	2	2	2	0	11.5	0	0	0	35	0	80	70	0	35
199	221	70	2	2	2	0	11.5	0	0	0	40	0	82	70	0	40
200	222	20	2	2	2	0	12.5	1	0	0	0	0	100	100	0	0
200	222	20	2	2	2	0	12.5	1	0	0	5	0	100	100	5	0
200	222	20	2	2	2	0	12.5	1	0	0	10	0	100	100	10	0
200	222	20	2	2	2	0	12.5	1	0	0	15	0	100	100	15	0
200	222	20	2	2	2	0	12.5	1	0	0	20	0	98	100	20	0
200	222	20	2	2	2	0	12.5	1	0	0	25	0	95	90	0	25
200	222	20	2	2	2	0	12.5	1	0	0	30	0	90	80	0	30
200	222	20	2	2	2	0	12.5	1	0	0	35	0	90	80	0	35
200	222	20	2	2	2	0	12.5	1	0	0	40	0	90	80	0	40
201	223	82	2	2	2	0	10	2	0	0	0	0	80	80	0	0
201	223	82	2	2	2	0	10	2	0	0	5	0	80	80	5	0
201	223	82	2	2	2	0	10	2	0	0	10	0	80	80	10	0
201	223	82	2	2	2	0	10	2	0	0	15	0	77	80	15	0
201	223	82	2	2	2	0	10	2	0	0	20	0	75	80	20	0
201	223	82	2	2	2	0	10	2	0	0	25	0	75	80	0	25
201	223	82	2	2	2	0	10	2	0	0	30	0	75	80	0	30
201	223	82	2	2	2	0	10	2	0	0	35	0	75	80	0	35
201	223	82	2	2	2	0	10	2	0	0	40	0	75	80	0	40
202	224	71	2	4	2	0	12.5	2	0	0	0	0	60	95	0	0
202	224	71	2	4	2	0	12.5	2	0	0	5	0	58	95	5	0
202	224	71	2	4	2	0	12.5	2	0	0	10	0	58	95	10	0
202	224	71	2	4	2	0	12.5	2	0	0	15	0	60	98	15	0
202	224	71	2	4	2	0	12.5	2	0	0	20	0	58	98	20	0
202	224	71	2	4	2	0	12.5	2	0	0	25	0	58	98	0	25
202	224	71	2	4	2	0	12.5	2	0	0	30	0	58	98	0	30
202	224	71	2	4	2	0	12.5	2	0	0	35	1	60	100	0	35
202	224	71	2	4	2	0	12.5	2	0	0	40	1	60	102	0	40
203	225	68	2	4	2	0	0	1	7.5	0	0	0	70	80	0	0
203	225	68	2	4	2	0	0	1	7.5	0	5	0	65	75	5	0
203	225	68	2	4	2	0	0	1	7.5	0	10	0	60	75	10	0
203	225	68	2	4	2	0	0	1	7.5	0	15	0	60	75	15	0
203	225	68	2	4	2	0	0	1	7.5	0	20	0	65	75	20	0
203	225	68	2	4	2	0	0	1	7.5	0	25	0	70	70	0	25
203	225	68	2	4	2	0	0	1	7.5	0	30	0	60	70	0	30
203	225	68	2	4	2	0	0	1	7.5	0	35	0	60	70	0	35
203	225	68	2	4	2	0	0	1	7.5	0	40	0	70	70	0	40
204	226	71	2	2	2	0	10	0	0	0	0	0	80	100	0	0
204	226	71	2	2	2	0	10	0	0	0	5	0	80	100	5	0
204	226	71	2	2	2	0	10	0	0	0	10	0	75	100	10	0
204	226	71	2	2	2	0	10	0	0	0	15	0	75	100	15	0
204	226	71	2	2	2	0	10	0	0	0	20	0	70	100	20	0
204	226	71	2	2	2	0	10	0	0	0	25	0	70	100	0	25
204	226	71	2	2	2	0	10	0	0	0	30	0	70	100	0	30
204	226	71	2	2	2	0	10	0	0	0	35	0	70	100	0	35
204	226	71	2	2	2	0	10	0	0	0	40	0	70	100	0	40
205	227	74	2	2	2	0	12	1	0	0	0	0	70	80	0	0
205	227	74	2	2	2	0	12	1	0	0	5	0	62	80	5	0
205	227	74	2	2	2	0	12	1	0	0	10	0	62	77	10	0
205	227	74	2	2	2	0	12	1	0	0	15	0	62	75	15	0
205	227	74	2	2	2	0	12	1	0	0	20	0	65	70	20	0
205	227	74	2	2	2	0	12	1	0	0	25	0	70	70	0	25
205	227	74	2	2	2	0	12	1	0	0	30	0	60	70	0	30
205	227	74	2	2	2	0	12	1	0	0	35	0	60	70	0	35
205	227	74	2	2	2	0	12	1	0	0	40	0	60	70	0	40
206	228	66	2	4	2	0	15	4	0	0.05	0	0	80	60	0	0
206	228	66	2	4	2	0	15	4	0	0.05	5	0	80	60	5	0
206	228	66	2	4	2	0	15	4	0	0.05	10	0	70	60	10	0
206	228	66	2	4	2	0	15	4	0	0.05	15	1	77	57	15	0
206	228	66	2	4	2	0	15	4	0	0.05	20	1	75	57	20	0
206	228	66	2	4	2	0	15	4	0	0.05	25	1	77	57	0	25
206	228	66	2	4	2	0	15	4	0	0.05	30	1	77	57	0	30
206	228	66	2	4	2	0	15	4	0	0.05	35	1	77	57	0	35
206	228	66	2	4	2	0	15	4	0	0.05	40	1	77	57	0	40
207	229	62	2	2	2	0	13	0	0	0	0	0	73	73	0	0
207	229	62	2	2	2	0	13	0	0	0	5	0	73	73	5	0
207	229	62	2	2	2	0	13	0	0	0	10	0	73	73	10	0
207	229	62	2	2	2	0	13	0	0	0	15	0	73	73	15	0
207	229	62	2	2	2	0	13	0	0	0	20	0	70	70	20	0
207	229	62	2	2	2	0	13	0	0	0	25	0	65	70	0	25
207	229	62	2	2	2	0	13	0	0	0	30	0	65	70	0	30
207	229	62	2	2	2	0	13	0	0	0	35	0	77	65	0	35
207	229	62	2	2	2	0	13	0	0	0	40	0	79	65	0	40
208	231	72	2	2	2	0	13	0	0	0	0	0	90	100	0	0
208	231	72	2	2	2	0	13	0	0	0	5	0	80	85	5	0
208	231	72	2	2	2	0	13	0	0	0	10	0	80	77	10	0
208	231	72	2	2	2	0	13	0	0	0	15	0	77	77	15	0
208	231	72	2	2	2	0	13	0	0	0	20	0	75	75	20	0
208	231	72	2	2	2	0	13	0	0	0	25	0	70	70	0	25
208	231	72	2	2	2	0	13	0	0	0	30	0	70	70	0	30
208	231	72	2	2	2	0	13	0	0	0	35	0	70	70	0	35
208	231	72	2	2	2	0	13	0	0	0	40	0	70	70	0	40
209	232	51	2	2	2	0	0	0	16	0	0	0	90	90	0	0
209	232	51	2	2	2	0	0	0	16	0	5	0	85	90	5	0
209	232	51	2	2	2	0	0	0	16	0	10	0	85	90	10	0
209	232	51	2	2	2	0	0	0	16	0	15	0	95	85	15	0
209	232	51	2	2	2	0	0	0	16	0	20	0	90	80	20	0
209	232	51	2	2	2	0	0	0	16	0	25	0	90	80	0	25
209	232	51	2	2	2	0	0	0	16	0	30	0	90	75	0	30
209	232	51	2	2	2	0	0	0	16	0	35	0	90	75	0	35
209	232	51	2	2	2	0	0	0	16	0	40	0	80	73	0	40
210	233	54	2	4	2	0	13	2	0	0	0	0	85	100	0	0
210	233	54	2	4	2	0	13	2	0	0	5	0	80	90	5	0
210	233	54	2	4	2	0	13	2	0	0	10	0	80	85	10	0
210	233	54	2	4	2	0	13	2	0	0	15	0	80	85	15	0
210	233	54	2	4	2	0	13	2	0	0	20	0	80	85	20	0
210	233	54	2	4	2	0	13	2	0	0	25	0	78	85	0	25
210	233	54	2	4	2	0	13	2	0	0	30	0	78	80	0	30
210	233	54	2	4	2	0	13	2	0	0	35	0	78	80	0	35
210	233	54	2	4	2	0	13	2	0	0	40	0	80	80	0	40
211	236	49	1	2	2	0	12	2	0	0	0	0	85	95	0	0
211	236	49	1	2	2	0	12	2	0	0	5	0	65	80	5	0
211	236	49	1	2	2	0	12	2	0	0	10	0	70	80	10	0
211	236	49	1	2	2	0	12	2	0	0	15	0	70	80	15	0
211	236	49	1	2	2	0	12	2	0	0	20	1	70	95	20	0
211	236	49	1	2	2	0	12	2	0	0	25	0	70	95	0	25
211	236	49	1	2	2	0	12	2	0	0	30	0	65	80	0	30
211	236	49	1	2	2	0	12	2	0	0	35	0	60	90	0	35
211	236	49	1	2	2	0	12	2	0	0	40	0	60	80	0	40
212	237	18	2	4	2	0	0	2	14	0.05	0	0	77	80	0	0
212	237	18	2	4	2	0	0	2	14	0.05	5	0	63	70	5	0
212	237	18	2	4	2	0	0	2	14	0.05	10	0	80	65	10	0
212	237	18	2	4	2	0	0	2	14	0.05	15	0	70	60	15	0
212	237	18	2	4	2	0	0	2	14	0.05	20	0	58	60	20	0
212	237	18	2	4	2	0	0	2	14	0.05	25	0	60	65	0	25
212	237	18	2	4	2	0	0	2	14	0.05	30	0	60	70	0	30
212	237	18	2	4	2	0	0	2	14	0.05	35	0	60	70	0	35
212	237	18	2	4	2	0	0	2	14	0.05	40	0	60	72	0	40
213	238	83	2	2	2	0	10	0	0	0	0	0	110	70	0	0
213	238	83	2	2	2	0	10	0	0	0	5	0	80	65	5	0
213	238	83	2	2	2	0	10	0	0	0	10	0	85	60	10	0
213	238	83	2	2	2	0	10	0	0	0	15	0	85	65	15	0
213	238	83	2	2	2	0	10	0	0	0	20	0	85	70	20	0
213	238	83	2	2	2	0	10	0	0	0	25	0	90	70	0	25
213	238	83	2	2	2	0	10	0	0	0	30	0	90	70	0	30
213	238	83	2	2	2	0	10	0	0	0	35	0	85	70	0	35
213	238	83	2	2	2	0	10	0	0	0	40	0	82	77	0	40
214	240	88	2	2	2	0	12	1	0	0	0	0	105	100	0	0
214	240	88	2	2	2	0	12	1	0	0	5	0	95	95	5	0
214	240	88	2	2	2	0	12	1	0	0	10	0	90	85	10	0
214	240	88	2	2	2	0	12	1	0	0	15	0	85	85	15	0
214	240	88	2	2	2	0	12	1	0	0	20	0	85	90	20	0
214	240	88	2	2	2	0	12	1	0	0	25	0	90	90	0	25
214	240	88	2	2	2	0	12	1	0	0	30	0	90	90	0	30
214	240	88	2	2	2	0	12	1	0	0	35	0	90	90	0	35
214	240	88	2	2	2	0	12	1	0	0	40	0	90	80	0	40
215	241	52	2	4	2	0	15	1	0	0	0	0	80	90	0	0
215	241	52	2	4	2	0	15	1	0	0	5	0	70	90	5	0
215	241	52	2	4	2	0	15	1	0	0	10	0	70	90	10	0
215	241	52	2	4	2	0	15	1	0	0	15	1	70	90	15	0
215	241	52	2	4	2	0	15	1	0	0	20	1	65	90	20	0
215	241	52	2	4	2	0	15	1	0	0	25	1	60	80	0	25
215	241	52	2	4	2	0	15	1	0	0	30	0	70	80	0	30
215	241	52	2	4	2	0	15	1	0	0	35	0	65	82	0	35
215	241	52	2	4	2	0	15	1	0	0	40	0	65	78	0	40
216	242	66	2	4	2	0	0	3	11	0	0	0	90	70	0	0
216	242	66	2	4	2	0	0	3	11	0	5	0	90	70	5	0
216	242	66	2	4	2	0	0	3	11	0	10	0	85	70	10	0
216	242	66	2	4	2	0	0	3	11	0	15	0	85	65	15	0
216	242	66	2	4	2	0	0	3	11	0	20	0	85	70	20	0
216	242	66	2	4	2	0	0	3	11	0	25	0	85	70	0	25
216	242	66	2	4	2	0	0	3	11	0	30	0	80	65	0	30
216	242	66	2	4	2	0	0	3	11	0	35	0	78	65	0	35
216	242	66	2	4	2	0	0	3	11	0	40	0	75	65	0	40
217	243	49	2	4	3	1	10.5	1	0	0	0	0	95	70	0	0
217	243	49	2	4	3	1	10.5	1	0	0	5	0	95	75	5	0
217	243	49	2	4	3	1	10.5	1	0	0	10	0	95	75	10	0
217	243	49	2	4	3	1	10.5	1	0	0	15	0	95	75	15	0
217	243	49	2	4	3	1	10.5	1	0	0	20	0	95	75	20	0
217	243	49	2	4	3	1	10.5	1	0	0	25	0	95	75	0	25
217	243	49	2	4	3	1	10.5	1	0	0	30	0	95	75	0	30
217	243	49	2	4	3	1	10.5	1	0	0	35	0	95	75	0	35
217	243	49	2	4	3	1	10.5	1	0	0	40	0	95	75	0	40
218	245	80	2	2	2	0	7.5	0	0	0	0	0	90	90	0	0
218	245	80	2	2	2	0	7.5	0	0	0	5	0	80	80	5	0
218	245	80	2	2	2	0	7.5	0	0	0	10	0	80	80	10	0
218	245	80	2	2	2	0	7.5	0	0	0	15	0	80	80	15	0
218	245	80	2	2	2	0	7.5	0	0	0	20	0	80	80	20	0
218	245	80	2	2	2	0	7.5	0	0	0	25	0	75	80	0	25
218	245	80	2	2	2	0	7.5	0	0	0	30	0	70	90	0	30
218	245	80	2	2	2	0	7.5	0	0	0	35	0	75	90	0	35
218	245	80	2	2	2	0	7.5	0	0	0	40	0	80	90	0	40
219	246	52	2	2	2	0	11	1	0	0	0	0	70	62	0	0
219	246	52	2	2	2	0	11	1	0	0	5	0	75	65	5	0
219	246	52	2	2	2	0	11	1	0	0	10	0	70	62	10	0
219	246	52	2	2	2	0	11	1	0	0	15	0	70	62	15	0
219	246	52	2	2	2	0	11	1	0	0	20	0	70	62	20	0
219	246	52	2	2	2	0	11	1	0	0	25	0	70	62	0	25
219	246	52	2	2	2	0	11	1	0	0	30	0	65	58	0	30
219	246	52	2	2	2	0	11	1	0	0	35	0	65	58	0	35
219	246	52	2	2	2	0	11	1	0	0	40	0	70	58	0	40
220	247	79	2	2	2	0	12	2	0	0	0	0	100	70	0	0
220	247	79	2	2	2	0	12	2	0	0	5	0	100	70	5	0
220	247	79	2	2	2	0	12	2	0	0	10	0	95	70	10	0
220	247	79	2	2	2	0	12	2	0	0	15	0	80	70	15	0
220	247	79	2	2	2	0	12	2	0	0	20	0	75	73	20	0
220	247	79	2	2	2	0	12	2	0	0	25	0	80	80	0	25
220	247	79	2	2	2	0	12	2	0	0	30	0	80	80	0	30
220	247	79	2	2	2	0	12	2	0	0	35	0	80	80	0	35
220	247	79	2	2	2	0	12	2	0	0	40	1	70	80	0	40
221	248	78	2	2	2	0	0	1	15	0.1	0	0	100	85	0	0
221	248	78	2	2	2	0	0	1	15	0.1	5	0	98	83	5	0
221	248	78	2	2	2	0	0	1	15	0.1	10	0	95	83	10	0
221	248	78	2	2	2	0	0	1	15	0.1	15	0	90	81	15	0
221	248	78	2	2	2	0	0	1	15	0.1	20	0	85	80	20	0
221	248	78	2	2	2	0	0	1	15	0.1	25	0	83	80	0	25
221	248	78	2	2	2	0	0	1	15	0.1	30	0	83	80	0	30
221	248	78	2	2	2	0	0	1	15	0.1	35	0	80	80	0	35
221	248	78	2	2	2	0	0	1	15	0.1	40	0	80	80	0	40
222	249	66	2	2	2	0	0	1	15	0	0	0	80	90	0	0
222	249	66	2	2	2	0	0	1	15	0	5	0	80	90	5	0
222	249	66	2	2	2	0	0	1	15	0	10	0	80	90	10	0
222	249	66	2	2	2	0	0	1	15	0	15	0	80	90	15	0
222	249	66	2	2	2	0	0	1	15	0	20	0	80	90	20	0
222	249	66	2	2	2	0	0	1	15	0	25	0	80	90	0	25
222	249	66	2	2	2	0	0	1	15	0	30	0	80	90	0	30
222	249	66	2	2	2	0	0	1	15	0	35	0	80	90	0	35
222	249	66	2	2	2	0	0	1	15	0	40	0	80	90	0	40
223	250	27	2	4	2	0	0	1	17.5	0	0	0	83	95	0	0
223	250	27	2	4	2	0	0	1	17.5	0	5	0	83	95	5	0
223	250	27	2	4	2	0	0	1	17.5	0	10	0	83	95	10	0
223	250	27	2	4	2	0	0	1	17.5	0	15	0	83	90	15	0
223	250	27	2	4	2	0	0	1	17.5	0	20	0	83	90	20	0
223	250	27	2	4	2	0	0	1	17.5	0	25	0	83	90	0	25
223	250	27	2	4	2	0	0	1	17.5	0	30	0	83	90	0	30
223	250	27	2	4	2	0	0	1	17.5	0	35	0	83	90	0	35
223	250	27	2	4	2	0	0	1	17.5	0	40	0	80	90	0	40
224	251	34	2	2	2	0	5	0	0	0	0	0	90	95	0	0
224	251	34	2	2	2	0	5	0	0	0	5	0	90	95	5	0
224	251	34	2	2	2	0	5	0	0	0	10	0	90	95	10	0
224	251	34	2	2	2	0	5	0	0	0	15	0	90	95	15	0
224	251	34	2	2	2	0	5	0	0	0	20	0	90	95	20	0
224	251	34	2	2	2	0	5	0	0	0	25	0	90	95	0	25
224	251	34	2	2	2	0	5	0	0	0	30	0	90	95	0	30
224	251	34	2	2	2	0	5	0	0	0	35	0	90	95	0	35
224	251	34	2	2	2	0	5	0	0	0	40	0	90	95	0	40
225	252	33	2	4	2	0	17	6	0	0	0	0	58	70	0	0
225	252	33	2	4	2	0	17	6	0	0	5	0	58	70	5	0
225	252	33	2	4	2	0	17	6	0	0	10	0	58	70	10	0
225	252	33	2	4	2	0	17	6	0	0	15	0	58	65	15	0
225	252	33	2	4	2	0	17	6	0	0	20	0	60	65	20	0
225	252	33	2	4	2	0	17	6	0	0	25	0	63	70	0	25
225	252	33	2	4	2	0	17	6	0	0	30	0	63	65	0	30
225	252	33	2	4	2	0	17	6	0	0	35	0	60	65	0	35
225	252	33	2	4	2	0	17	6	0	0	40	0	60	65	0	40
226	253	36	1	4	1	0	9.5	0	0	0	0	0	70	90	0	0
226	253	36	1	4	1	0	9.5	0	0	0	5	0	60	90	5	0
226	253	36	1	4	1	0	9.5	0	0	0	10	0	60	95	10	0
226	253	36	1	4	1	0	9.5	0	0	0	15	1	50	95	15	0
226	253	36	1	4	1	0	9.5	0	0	0	20	1	57	95	20	0
226	253	36	1	4	1	0	9.5	0	0	0	25	0	60	95	0	25
226	253	36	1	4	1	0	9.5	0	0	0	30	0	65	95	0	30
226	253	36	1	4	1	0	9.5	0	0	0	35	0	70	90	0	35
226	253	36	1	4	1	0	9.5	0	0	0	40	0	70	90	0	40
227	254	73	2	2	2	0	12.5	1	0	0	0	0	95	95	0	0
227	254	73	2	2	2	0	12.5	1	0	0	5	0	95	100	5	0
227	254	73	2	2	2	0	12.5	1	0	0	10	0	90	80	10	0
227	254	73	2	2	2	0	12.5	1	0	0	15	1	80	80	15	0
227	254	73	2	2	2	0	12.5	1	0	0	20	1	80	80	20	0
227	254	73	2	2	2	0	12.5	1	0	0	25	1	70	80	0	25
227	254	73	2	2	2	0	12.5	1	0	0	30	1	70	75	0	30
227	254	73	2	2	2	0	12.5	1	0	0	35	1	65	70	0	35
227	254	73	2	2	2	0	12.5	1	0	0	40	1	65	70	0	40
228	255	34	1	2	1	0	15	1	0	0	0	0	62	65	0	0
228	255	34	1	2	1	0	15	1	0	0	5	0	60	62	5	0
228	255	34	1	2	1	0	15	1	0	0	10	0	60	65	10	0
228	255	34	1	2	1	0	15	1	0	0	15	0	50	65	15	0
228	255	34	1	2	1	0	15	1	0	0	20	0	60	65	20	0
228	255	34	1	2	1	0	15	1	0	0	25	0	70	60	0	25
228	255	34	1	2	1	0	15	1	0	0	30	0	75	60	0	30
228	255	34	1	2	1	0	15	1	0	0	35	0	80	60	0	35
228	255	34	1	2	1	0	15	1	0	0	40	0	75	65	0	40
229	256	31	1	4	1	0	8	0	0	0.05	0	0	70	60	0	0
229	256	31	1	4	1	0	8	0	0	0.05	5	0	60	65	5	0
229	256	31	1	4	1	0	8	0	0	0.05	10	0	60	60	10	0
229	256	31	1	4	1	0	8	0	0	0.05	15	0	50	60	15	0
229	256	31	1	4	1	0	8	0	0	0.05	20	0	55	60	20	0
229	256	31	1	4	1	0	8	0	0	0.05	25	0	55	60	0	25
229	256	31	1	4	1	0	8	0	0	0.05	30	0	55	60	0	30
229	256	31	1	4	1	0	8	0	0	0.05	35	0	55	60	0	35
229	256	31	1	4	1	0	8	0	0	0.05	40	0	50	60	0	40
230	257	56	1	2	3	0	12.5	0	0	0	0	0	80	70	0	0
230	257	56	1	2	3	0	12.5	0	0	0	5	0	80	70	5	0
230	257	56	1	2	3	0	12.5	0	0	0	10	0	75	70	10	0
230	257	56	1	2	3	0	12.5	0	0	0	15	0	70	70	15	0
230	257	56	1	2	3	0	12.5	0	0	0	20	1	65	70	20	0
230	257	56	1	2	3	0	12.5	0	0	0	25	1	65	70	0	25
230	257	56	1	2	3	0	12.5	0	0	0	30	1	65	70	0	30
230	257	56	1	2	3	0	12.5	0	0	0	35	1	65	70	0	35
230	257	56	1	2	3	0	12.5	0	0	0	40	1	65	70	0	40
231	258	52	2	4	3	0	15	0	0	0	0	0	100	90	0	0
231	258	52	2	4	3	0	15	0	0	0	5	0	90	85	5	0
231	258	52	2	4	3	0	15	0	0	0	10	0	90	80	10	0
231	258	52	2	4	3	0	15	0	0	0	15	0	100	80	15	0
231	258	52	2	4	3	0	15	0	0	0	20	0	70	70	20	0
231	258	52	2	4	3	0	15	0	0	0	25	1	70	70	0	25
231	258	52	2	4	3	0	15	0	0	0	30	1	70	70	0	30
231	258	52	2	4	3	0	15	0	0	0	35	1	70	70	0	35
231	258	52	2	4	3	0	15	0	0	0	40	1	70	70	0	40
232	259	71	2	4	3	0	17.5	0	0	0	0	0	80	100	0	0
232	259	71	2	4	3	0	17.5	0	0	0	5	0	78	100	5	0
232	259	71	2	4	3	0	17.5	0	0	0	10	0	75	97	10	0
232	259	71	2	4	3	0	17.5	0	0	0	15	0	80	97	15	0
232	259	71	2	4	3	0	17.5	0	0	0	20	0	80	97	20	0
232	259	71	2	4	3	0	17.5	0	0	0	25	0	80	97	0	25
232	259	71	2	4	3	0	17.5	0	0	0	30	0	80	97	0	30
232	259	71	2	4	3	0	17.5	0	0	0	35	0	78	97	0	35
232	259	71	2	4	3	0	17.5	0	0	0	40	0	78	97	0	40
233	260	32	1	2	3	0	0	3	0	0.2	0	0	80	78	0	0
233	260	32	1	2	3	0	0	3	0	0.2	5	0	80	78	5	0
233	260	32	1	2	3	0	0	3	0	0.2	10	0	78	78	10	0
233	260	32	1	2	3	0	0	3	0	0.2	15	0	78	70	15	0
233	260	32	1	2	3	0	0	3	0	0.2	20	0	78	80	20	0
233	260	32	1	2	3	0	0	3	0	0.2	25	0	78	78	0	25
233	260	32	1	2	3	0	0	3	0	0.2	30	0	78	80	0	30
233	260	32	1	2	3	0	0	3	0	0.2	35	0	78	78	0	35
233	260	32	1	2	3	0	0	3	0	0.2	40	0	78	78	0	40
234	261	28	1	2	1	0	15	2	0	0.05	0	0	98	97	0	0
234	261	28	1	2	1	0	15	2	0	0.05	5	0	98	97	5	0
234	261	28	1	2	1	0	15	2	0	0.05	10	0	98	97	10	0
234	261	28	1	2	1	0	15	2	0	0.05	15	0	98	97	15	0
234	261	28	1	2	1	0	15	2	0	0.05	20	0	90	97	20	0
234	261	28	1	2	1	0	15	2	0	0.05	25	0	90	97	0	25
234	261	28	1	2	1	0	15	2	0	0.05	30	0	90	95	0	30
234	261	28	1	2	1	0	15	2	0	0.05	35	0	90	95	0	35
234	261	28	1	2	1	0	15	2	0	0.05	40	0	90	95	0	40
235	262	73	2	2	2	0	10	1	0	0	0	0	75	90	0	0
235	262	73	2	2	2	0	10	1	0	0	5	0	70	95	5	0
235	262	73	2	2	2	0	10	1	0	0	10	0	60	98	10	0
235	262	73	2	2	2	0	10	1	0	0	15	0	73	95	15	0
235	262	73	2	2	2	0	10	1	0	0	20	0	73	95	20	0
235	262	73	2	2	2	0	10	1	0	0	25	0	60	95	0	25
235	262	73	2	2	2	0	10	1	0	0	30	0	70	95	0	30
235	262	73	2	2	2	0	10	1	0	0	35	0	70	95	0	35
235	262	73	2	2	2	0	10	1	0	0	40	0	65	95	0	40
236	263	36	1	4	1	0	0	2	12.5	0.1	0	0	70	83	0	0
236	263	36	1	4	1	0	0	2	12.5	0.1	5	0	70	83	5	0
236	263	36	1	4	1	0	0	2	12.5	0.1	10	0	60	85	10	0
236	263	36	1	4	1	0	0	2	12.5	0.1	15	1	57	85	15	0
236	263	36	1	4	1	0	0	2	12.5	0.1	20	1	55	85	20	0
236	263	36	1	4	1	0	0	2	12.5	0.1	25	0	63	90	0	25
236	263	36	1	4	1	0	0	2	12.5	0.1	30	0	60	90	0	30
236	263	36	1	4	1	0	0	2	12.5	0.1	35	0	60	100	0	35
236	263	36	1	4	1	0	0	2	12.5	0.1	40	0	57	100	0	40
237	264	42	1	2	1	0	0	1	15	0.1	0	0	80	60	0	0
237	264	42	1	2	1	0	0	1	15	0.1	5	0	75	60	5	0
237	264	42	1	2	1	0	0	1	15	0.1	10	0	70	60	10	0
237	264	42	1	2	1	0	0	1	15	0.1	15	0	70	60	15	0
237	264	42	1	2	1	0	0	1	15	0.1	20	0	75	58	20	0
237	264	42	1	2	1	0	0	1	15	0.1	25	0	75	58	0	25
237	264	42	1	2	1	0	0	1	15	0.1	30	0	75	60	0	30
237	264	42	1	2	1	0	0	1	15	0.1	35	0	75	60	0	35
237	264	42	1	2	1	0	0	1	15	0.1	40	0	70	60	0	40
238	265	41	1	2	1	0	0	1	6	0	0	0	80	78	0	0
238	265	41	1	2	1	0	0	1	6	0	5	0	70	70	5	0
238	265	41	1	2	1	0	0	1	6	0	10	0	78	70	10	0
238	265	41	1	2	1	0	0	1	6	0	15	0	75	70	15	0
238	265	41	1	2	1	0	0	1	6	0	20	0	75	70	20	0
238	265	41	1	2	1	0	0	1	6	0	25	0	75	70	0	25
238	265	41	1	2	1	0	0	1	6	0	30	0	80	70	0	30
238	265	41	1	2	1	0	0	1	6	0	35	0	70	70	0	35
238	265	41	1	2	1	0	0	1	6	0	40	0	70	70	0	40
239	266	26	1	4	1	0	0	0	14	0	0	0	90	90	0	0
239	266	26	1	4	1	0	0	0	14	0	5	0	83	93	5	0
239	266	26	1	4	1	0	0	0	14	0	10	0	83	100	10	0
239	266	26	1	4	1	0	0	0	14	0	15	0	90	100	15	0
239	266	26	1	4	1	0	0	0	14	0	20	0	90	98	20	0
239	266	26	1	4	1	0	0	0	14	0	25	0	80	98	0	25
239	266	26	1	4	1	0	0	0	14	0	30	0	65	95	0	30
239	266	26	1	4	1	0	0	0	14	0	35	0	70	95	0	35
239	266	26	1	4	1	0	0	0	14	0	40	0	60	95	0	40
240	267	24	1	4	1	0	7.5	0	0	0.05	0	0	75	80	0	0
240	267	24	1	4	1	0	7.5	0	0	0.05	5	0	75	80	5	0
240	267	24	1	4	1	0	7.5	0	0	0.05	10	0	75	80	10	0
240	267	24	1	4	1	0	7.5	0	0	0.05	15	0	78	82	15	0
240	267	24	1	4	1	0	7.5	0	0	0.05	20	0	78	85	20	0
240	267	24	1	4	1	0	7.5	0	0	0.05	25	0	80	90	0	25
240	267	24	1	4	1	0	7.5	0	0	0.05	30	0	75	103	0	30
240	267	24	1	4	1	0	7.5	0	0	0.05	35	0	80	90	0	35
240	267	24	1	4	1	0	7.5	0	0	0.05	40	0	75	88	0	40
241	268	33	2	4	3	0	15	2.5	0	0	0	0	95	90	0	0
241	268	33	2	4	3	0	15	2.5	0	0	5	0	90	85	5	0
241	268	33	2	4	3	0	15	2.5	0	0	10	0	80	85	10	0
241	268	33	2	4	3	0	15	2.5	0	0	15	0	83	85	15	0
241	268	33	2	4	3	0	15	2.5	0	0	20	0	83	90	20	0
241	268	33	2	4	3	0	15	2.5	0	0	25	0	80	90	0	25
241	268	33	2	4	3	0	15	2.5	0	0	30	0	80	90	0	30
241	268	33	2	4	3	0	15	2.5	0	0	35	0	80	90	0	35
241	268	33	2	4	3	0	15	2.5	0	0	40	0	75	83	0	40
242	269	23	2	4	2	0	0	0	0	0.2	0	0	70	90	0	0
242	269	23	2	4	2	0	0	0	0	0.2	5	0	70	90	5	0
242	269	23	2	4	2	0	0	0	0	0.2	10	0	70	95	10	0
242	269	23	2	4	2	0	0	0	0	0.2	15	0	65	90	15	0
242	269	23	2	4	2	0	0	0	0	0.2	20	0	65	90	20	0
242	269	23	2	4	2	0	0	0	0	0.2	25	0	63	90	0	25
242	269	23	2	4	2	0	0	0	0	0.2	30	0	63	95	0	30
242	269	23	2	4	2	0	0	0	0	0.2	35	0	63	95	0	35
242	269	23	2	4	2	0	0	0	0	0.2	40	0	63	90	0	40
243	270	62	2	2	2	0	0	1	17.5	0	0	0	105	110	0	0
243	270	62	2	2	2	0	0	1	17.5	0	5	0	98	100	5	0
243	270	62	2	2	2	0	0	1	17.5	0	10	0	90	100	10	0
243	270	62	2	2	2	0	0	1	17.5	0	15	0	90	95	15	0
243	270	62	2	2	2	0	0	1	17.5	0	20	0	100	90	20	0
243	270	62	2	2	2	0	0	1	17.5	0	25	0	100	90	0	25
243	270	62	2	2	2	0	0	1	17.5	0	30	0	100	90	0	30
243	270	62	2	2	2	0	0	1	17.5	0	35	0	80	83	0	35
243	270	62	2	2	2	0	0	1	17.5	0	40	0	80	83	0	40
244	272	28	1	4	1	0	10	0	0	0	0	0	90	90	0	0
244	272	28	1	4	1	0	10	0	0	0	5	0	80	85	5	0
244	272	28	1	4	1	0	10	0	0	0	10	0	80	85	10	0
244	272	28	1	4	1	0	10	0	0	0	15	0	80	85	15	0
244	272	28	1	4	1	0	10	0	0	0	20	0	80	85	20	0
244	272	28	1	4	1	0	10	0	0	0	25	0	80	80	0	25
244	272	28	1	4	1	0	10	0	0	0	30	0	80	80	0	30
244	272	28	1	4	1	0	10	0	0	0	35	0	82	80	0	35
244	272	28	1	4	1	0	10	0	0	0	40	0	82	80	0	40
245	273	35	1	4	1	0	0	0	13	0	0	0	70	100	0	0
245	273	35	1	4	1	0	0	0	13	0	5	0	60	100	5	0
245	273	35	1	4	1	0	0	0	13	0	10	0	60	98	10	0
245	273	35	1	4	1	0	0	0	13	0	15	0	60	98	15	0
245	273	35	1	4	1	0	0	0	13	0	20	0	60	90	20	0
245	273	35	1	4	1	0	0	0	13	0	25	0	60	80	0	25
245	273	35	1	4	1	0	0	0	13	0	30	0	60	80	0	30
245	273	35	1	4	1	0	0	0	13	0	35	0	60	80	0	35
245	273	35	1	4	1	0	0	0	13	0	40	0	58	80	0	40
246	274	33	1	4	1	0	10	0	0	0.2	0	0	90	90	0	0
246	274	33	1	4	1	0	10	0	0	0.2	5	0	75	80	5	0
246	274	33	1	4	1	0	10	0	0	0.2	10	0	70	80	10	0
246	274	33	1	4	1	0	10	0	0	0.2	15	0	75	80	15	0
246	274	33	1	4	1	0	10	0	0	0.2	20	0	70	80	20	0
246	274	33	1	4	1	0	10	0	0	0.2	25	0	70	80	0	25
246	274	33	1	4	1	0	10	0	0	0.2	30	0	70	80	0	30
246	274	33	1	4	1	0	10	0	0	0.2	35	0	70	80	0	35
246	274	33	1	4	1	0	10	0	0	0.2	40	0	60	70	0	40
247	275	48	1	4	1	0	7.5	0	0	0.1	0	0	70	80	0	0
247	275	48	1	4	1	0	7.5	0	0	0.1	5	1	60	80	5	0
247	275	48	1	4	1	0	7.5	0	0	0.1	10	0	60	70	10	0
247	275	48	1	4	1	0	7.5	0	0	0.1	15	0	70	70	15	0
247	275	48	1	4	1	0	7.5	0	0	0.1	20	0	70	70	20	0
247	275	48	1	4	1	0	7.5	0	0	0.1	25	0	70	70	0	25
247	275	48	1	4	1	0	7.5	0	0	0.1	30	0	75	70	0	30
247	275	48	1	4	1	0	7.5	0	0	0.1	35	0	75	80	0	35
247	275	48	1	4	1	0	7.5	0	0	0.1	40	0	77	80	0	40
248	276	32	1	2	1	0	0	0	13	0.1	0	0	90	90	0	0
248	276	32	1	2	1	0	0	0	13	0.1	5	0	80	85	5	0
248	276	32	1	2	1	0	0	0	13	0.1	10	0	80	65	10	0
248	276	32	1	2	1	0	0	0	13	0.1	15	0	75	65	15	0
248	276	32	1	2	1	0	0	0	13	0.1	20	0	75	75	20	0
248	276	32	1	2	1	0	0	0	13	0.1	25	0	75	75	0	25
248	276	32	1	2	1	0	0	0	13	0.1	30	0	50	70	0	30
248	276	32	1	2	1	0	0	0	13	0.1	35	0	60	70	0	35
248	276	32	1	2	1	0	0	0	13	0.1	40	0	62	77	0	40
249	277	34	1	4	1	0	0	0	15	0	0	0	110	110	0	0
249	277	34	1	4	1	0	0	0	15	0	5	0	90	103	5	0
249	277	34	1	4	1	0	0	0	15	0	10	0	83	100	10	0
249	277	34	1	4	1	0	0	0	15	0	15	0	83	100	15	0
249	277	34	1	4	1	0	0	0	15	0	20	0	80	100	20	0
249	277	34	1	4	1	0	0	0	15	0	25	0	70	100	0	25
249	277	34	1	4	1	0	0	0	15	0	30	0	75	100	0	30
249	277	34	1	4	1	0	0	0	15	0	35	0	80	100	0	35
249	277	34	1	4	1	0	0	0	15	0	40	0	80	100	0	40
250	278	59	1	2	1	0	0	2	7.5	0.05	0	0	78	70	0	0
250	278	59	1	2	1	0	0	2	7.5	0.05	5	0	78	65	5	0
250	278	59	1	2	1	0	0	2	7.5	0.05	10	0	78	70	10	0
250	278	59	1	2	1	0	0	2	7.5	0.05	15	0	80	70	15	0
250	278	59	1	2	1	0	0	2	7.5	0.05	20	0	80	63	20	0
250	278	59	1	2	1	0	0	2	7.5	0.05	25	1	78	60	0	25
250	278	59	1	2	1	0	0	2	7.5	0.05	30	1	62	60	0	30
250	278	59	1	2	1	0	0	2	7.5	0.05	35	1	62	60	0	35
250	278	59	1	2	1	0	0	2	7.5	0.05	40	0	70	60	0	40
251	279	33	1	4	1	0	0	0	15	0	0	0	85	130	0	0
251	279	33	1	4	1	0	0	0	15	0	5	0	80	120	5	0
251	279	33	1	4	1	0	0	0	15	0	10	0	80	120	10	0
251	279	33	1	4	1	0	0	0	15	0	15	0	80	110	15	0
251	279	33	1	4	1	0	0	0	15	0	20	0	70	110	20	0
251	279	33	1	4	1	0	0	0	15	0	25	0	75	110	0	25
251	279	33	1	4	1	0	0	0	15	0	30	0	79	110	0	30
251	279	33	1	4	1	0	0	0	15	0	35	0	79	110	0	35
251	279	33	1	4	1	0	0	0	15	0	40	0	79	110	0	40
252	280	25	1	4	1	0	0	0	5.5	0	0	0	80	110	0	0
252	280	25	1	4	1	0	0	0	5.5	0	5	0	75	110	5	0
252	280	25	1	4	1	0	0	0	5.5	0	10	0	60	110	10	0
252	280	25	1	4	1	0	0	0	5.5	0	15	1	65	110	15	0
252	280	25	1	4	1	0	0	0	5.5	0	20	1	65	110	20	0
252	280	25	1	4	1	0	0	0	5.5	0	25	1	79	110	0	25
252	280	25	1	4	1	0	0	0	5.5	0	30	0	79	110	0	30
252	280	25	1	4	1	0	0	0	5.5	0	35	0	79	110	0	35
252	280	25	1	4	1	0	0	0	5.5	0	40	0	62	90	0	40
253	281	28	1	4	1	0	0	1.5	75	0.1	0	0	70	80	0	0
253	281	28	1	4	1	0	0	1.5	75	0.1	5	0	70	80	5	0
253	281	28	1	4	1	0	0	1.5	75	0.1	10	0	70	70	10	0
253	281	28	1	4	1	0	0	1.5	75	0.1	15	0	70	70	15	0
253	281	28	1	4	1	0	0	1.5	75	0.1	20	0	70	70	20	0
253	281	28	1	4	1	0	0	1.5	75	0.1	25	0	67	70	0	25
253	281	28	1	4	1	0	0	1.5	75	0.1	30	0	67	70	0	30
253	281	28	1	4	1	0	0	1.5	75	0.1	35	0	67	65	0	35
253	281	28	1	4	1	0	0	1.5	75	0.1	40	0	67	65	0	40
254	282	48	1	4	1	0	0	3	12	0.2	0	0	70	103	0	0
254	282	48	1	4	1	0	0	3	12	0.2	5	0	60	103	5	0
254	282	48	1	4	1	0	0	3	12	0.2	10	0	60	103	10	0
254	282	48	1	4	1	0	0	3	12	0.2	15	0	60	103	15	0
254	282	48	1	4	1	0	0	3	12	0.2	20	0	60	103	20	0
254	282	48	1	4	1	0	0	3	12	0.2	25	0	60	103	0	25
254	282	48	1	4	1	0	0	3	12	0.2	30	1	50	100	0	30
254	282	48	1	4	1	0	0	3	12	0.2	35	1	60	100	0	35
254	282	48	1	4	1	0	0	3	12	0.2	40	0	60	95	0	40
255	283	27	1	4	1	0	0	0	14	0.1	0	0	60	90	0	0
255	283	27	1	4	1	0	0	0	14	0.1	5	1	60	70	5	0
255	283	27	1	4	1	0	0	0	14	0.1	10	1	60	65	10	0
255	283	27	1	4	1	0	0	0	14	0.1	15	0	45	58	15	0
255	283	27	1	4	1	0	0	0	14	0.1	20	0	60	50	20	0
255	283	27	1	4	1	0	0	0	14	0.1	25	0	63	50	0	25
255	283	27	1	4	1	0	0	0	14	0.1	30	0	63	50	0	30
255	283	27	1	4	1	0	0	0	14	0.1	35	0	65	50	0	35
255	283	27	1	4	1	0	0	0	14	0.1	40	0	60	50	0	40
256	284	47	1	4	1	0	0	1	11	0.2	0	0	80	92	0	0
256	284	47	1	4	1	0	0	1	11	0.2	5	0	80	80	5	0
256	284	47	1	4	1	0	0	1	11	0.2	10	0	80	80	10	0
256	284	47	1	4	1	0	0	1	11	0.2	15	0	70	77	15	0
256	284	47	1	4	1	0	0	1	11	0.2	20	0	73	70	20	0
256	284	47	1	4	1	0	0	1	11	0.2	25	0	70	77	0	25
256	284	47	1	4	1	0	0	1	11	0.2	30	0	73	82	0	30
256	284	47	1	4	1	0	0	1	11	0.2	35	0	73	80	0	35
256	284	47	1	4	1	0	0	1	11	0.2	40	0	73	80	0	40
257	285	32	1	4	1	0	0	0	12.5	0.2	0	0	80	80	0	0
257	285	32	1	4	1	0	0	0	12.5	0.2	5	0	75	90	5	0
257	285	32	1	4	1	0	0	0	12.5	0.2	10	0	70	95	10	0
257	285	32	1	4	1	0	0	0	12.5	0.2	15	0	75	85	15	0
257	285	32	1	4	1	0	0	0	12.5	0.2	20	0	70	85	20	0
257	285	32	1	4	1	0	0	0	12.5	0.2	25	0	70	85	0	25
257	285	32	1	4	1	0	0	0	12.5	0.2	30	0	70	95	0	30
257	285	32	1	4	1	0	0	0	12.5	0.2	35	0	60	85	0	35
257	285	32	1	4	1	0	0	0	12.5	0.2	40	0	60	85	0	40
258	287	36	1	4	1	0	0	0	5.5	0.1	0	0	80	120	0	0
258	287	36	1	4	1	0	0	0	5.5	0.1	5	0	70	110	5	0
258	287	36	1	4	1	0	0	0	5.5	0.1	10	0	60	103	10	0
258	287	36	1	4	1	0	0	0	5.5	0.1	15	0	50	103	15	0
258	287	36	1	4	1	0	0	0	5.5	0.1	20	0	60	103	20	0
258	287	36	1	4	1	0	0	0	5.5	0.1	25	0	60	100	0	25
258	287	36	1	4	1	0	0	0	5.5	0.1	30	0	60	100	0	30
258	287	36	1	4	1	0	0	0	5.5	0.1	35	0	57	90	0	35
258	287	36	1	4	1	0	0	0	5.5	0.1	40	0	57	90	0	40
259	288	31	1	4	1	0	0	0	6	0.1	0	0	70	90	0	0
259	288	31	1	4	1	0	0	0	6	0.1	5	0	60	90	5	0
259	288	31	1	4	1	0	0	0	6	0.1	10	1	62	90	10	0
259	288	31	1	4	1	0	0	0	6	0.1	15	1	60	90	15	0
259	288	31	1	4	1	0	0	0	6	0.1	20	0	62	90	20	0
259	288	31	1	4	1	0	0	0	6	0.1	25	0	62	90	0	25
259	288	31	1	4	1	0	0	0	6	0.1	30	0	70	90	0	30
259	288	31	1	4	1	0	0	0	6	0.1	35	1	60	80	0	35
259	288	31	1	4	1	0	0	0	6	0.1	40	0	50	78	0	40
260	289	70	2	2	2	0	14	1	0	0.2	0	0	77	90	0	0
260	289	70	2	2	2	0	14	1	0	0.2	5	0	75	77	5	0
260	289	70	2	2	2	0	14	1	0	0.2	10	0	70	77	10	0
260	289	70	2	2	2	0	14	1	0	0.2	15	0	70	77	15	0
260	289	70	2	2	2	0	14	1	0	0.2	20	0	70	77	20	0
260	289	70	2	2	2	0	14	1	0	0.2	25	0	70	77	0	25
260	289	70	2	2	2	0	14	1	0	0.2	30	0	70	77	0	30
260	289	70	2	2	2	0	14	1	0	0.2	35	0	70	77	0	35
260	289	70	2	2	2	0	14	1	0	0.2	40	1	60	60	0	40
261	290	30	1	4	1	0	0	0	12	0.2	0	0	100	120	0	0
261	290	30	1	4	1	0	0	0	12	0.2	5	0	77	110	5	0
261	290	30	1	4	1	0	0	0	12	0.2	10	0	60	97	10	0
261	290	30	1	4	1	0	0	0	12	0.2	15	0	62	97	15	0
261	290	30	1	4	1	0	0	0	12	0.2	20	1	65	97	20	0
261	290	30	1	4	1	0	0	0	12	0.2	25	0	65	97	0	25
261	290	30	1	4	1	0	0	0	12	0.2	30	0	70	97	0	30
261	290	30	1	4	1	0	0	0	12	0.2	35	0	70	97	0	35
261	290	30	1	4	1	0	0	0	12	0.2	40	0	70	97	0	40
262	291	34	1	4	1	0	0	0	6.5	0	0	0	77	60	0	0
262	291	34	1	4	1	0	0	0	6.5	0	5	0	57	60	5	0
262	291	34	1	4	1	0	0	0	6.5	0	10	0	55	60	10	0
262	291	34	1	4	1	0	0	0	6.5	0	15	0	59	60	15	0
262	291	34	1	4	1	0	0	0	6.5	0	20	1	60	60	20	0
262	291	34	1	4	1	0	0	0	6.5	0	25	0	60	62	0	25
262	291	34	1	4	1	0	0	0	6.5	0	30	0	65	62	0	30
262	291	34	1	4	1	0	0	0	6.5	0	35	0	65	60	0	35
262	291	34	1	4	1	0	0	0	6.5	0	40	0	70	58	0	40
263	292	34	1	4	1	0	10	0	0	0	0	0	80	130	0	0
263	292	34	1	4	1	0	10	0	0	0	5	0	70	115	5	0
263	292	34	1	4	1	0	10	0	0	0	10	0	70	110	10	0
263	292	34	1	4	1	0	10	0	0	0	15	0	65	110	15	0
263	292	34	1	4	1	0	10	0	0	0	20	0	70	110	20	0
263	292	34	1	4	1	0	10	0	0	0	25	0	63	110	0	25
263	292	34	1	4	1	0	10	0	0	0	30	0	63	110	0	30
263	292	34	1	4	1	0	10	0	0	0	35	0	63	110	0	35
263	292	34	1	4	1	0	10	0	0	0	40	0	65	110	0	40
264	293	59	1	4	1	0	0	3	40	0.05	0	0	70	100	0	0
264	293	59	1	4	1	0	0	3	40	0.05	5	0	62	90	5	0
264	293	59	1	4	1	0	0	3	40	0.05	10	0	62	90	10	0
264	293	59	1	4	1	0	0	3	40	0.05	15	0	64	95	15	0
264	293	59	1	4	1	0	0	3	40	0.05	20	0	60	80	20	0
264	293	59	1	4	1	0	0	3	40	0.05	25	0	61	83	0	25
264	293	59	1	4	1	0	0	3	40	0.05	30	0	63	85	0	30
264	293	59	1	4	1	0	0	3	40	0.05	35	0	60	78	0	35
264	293	59	1	4	1	0	0	3	40	0.05	40	0	62	78	0	40
265	294	29	1	4	1	0	0	0	5	0.1	0	0	65	60	0	0
265	294	29	1	4	1	0	0	0	5	0.1	5	0	65	60	5	0
265	294	29	1	4	1	0	0	0	5	0.1	10	0	70	63	10	0
265	294	29	1	4	1	0	0	0	5	0.1	15	0	70	63	15	0
265	294	29	1	4	1	0	0	0	5	0.1	20	0	67	67	20	0
265	294	29	1	4	1	0	0	0	5	0.1	25	0	60	67	0	25
265	294	29	1	4	1	0	0	0	5	0.1	30	0	60	67	0	30
265	294	29	1	4	1	0	0	0	5	0.1	35	0	60	67	0	35
265	294	29	1	4	1	0	0	0	5	0.1	40	0	60	67	0	40
266	295	40	1	4	1	0	0	0	5	0.1	0	0	70	120	0	0
266	295	40	1	4	1	0	0	0	5	0.1	5	0	40	120	5	0
266	295	40	1	4	1	0	0	0	5	0.1	10	1	60	120	10	0
266	295	40	1	4	1	0	0	0	5	0.1	15	1	60	120	15	0
266	295	40	1	4	1	0	0	0	5	0.1	20	0	55	110	20	0
266	295	40	1	4	1	0	0	0	5	0.1	25	0	70	110	0	25
266	295	40	1	4	1	0	0	0	5	0.1	30	0	100	110	0	30
266	295	40	1	4	1	0	0	0	5	0.1	35	0	85	100	0	35
266	295	40	1	4	1	0	0	0	5	0.1	40	0	80	110	0	40
267	296	25	1	4	1	0	0	0	12	0.2	0	0	80	82	0	0
267	296	25	1	4	1	0	0	0	12	0.2	5	0	77	82	5	0
267	296	25	1	4	1	0	0	0	12	0.2	10	0	80	80	10	0
267	296	25	1	4	1	0	0	0	12	0.2	15	0	80	82	15	0
267	296	25	1	4	1	0	0	0	12	0.2	20	0	80	82	20	0
267	296	25	1	4	1	0	0	0	12	0.2	25	0	80	82	0	25
267	296	25	1	4	1	0	0	0	12	0.2	30	0	80	82	0	30
267	296	25	1	4	1	0	0	0	12	0.2	35	0	80	85	0	35
267	296	25	1	4	1	0	0	0	12	0.2	40	0	80	85	0	40
268	297	25	1	4	1	0	0	0	12	0.1	0	0	78	82	0	0
268	297	25	1	4	1	0	0	0	12	0.1	5	0	77	82	5	0
268	297	25	1	4	1	0	0	0	12	0.1	10	0	77	85	10	0
268	297	25	1	4	1	0	0	0	12	0.1	15	0	80	85	15	0
268	297	25	1	4	1	0	0	0	12	0.1	20	0	80	82	20	0
268	297	25	1	4	1	0	0	0	12	0.1	25	0	77	85	0	25
268	297	25	1	4	1	0	0	0	12	0.1	30	0	80	82	0	30
268	297	25	1	4	1	0	0	0	12	0.1	35	0	80	80	0	35
268	297	25	1	4	1	0	0	0	12	0.1	40	0	80	82	0	40
269	298	30	1	4	1	0	0	0	0	0	0	0	70	110	0	0
269	298	30	1	4	1	0	0	0	0	0	5	0	70	97	5	0
269	298	30	1	4	1	0	0	0	0	0	10	0	60	90	10	0
269	298	30	1	4	1	0	0	0	0	0	15	0	58	83	15	0
269	298	30	1	4	1	0	0	0	0	0	20	0	60	83	20	0
269	298	30	1	4	1	0	0	0	0	0	25	0	77	83	0	25
269	298	30	1	4	1	0	0	0	0	0	30	0	77	83	0	30
269	298	30	1	4	1	0	0	0	0	0	35	0	75	90	0	35
269	298	30	1	4	1	0	0	0	0	0	40	0	65	83	0	40
270	299	20	1	4	1	0	0	3	6	0.1	0	0	118	120	0	0
270	299	20	1	4	1	0	0	3	6	0.1	5	0	115	130	5	0
270	299	20	1	4	1	0	0	3	6	0.1	10	0	103	123	10	0
270	299	20	1	4	1	0	0	3	6	0.1	15	0	100	120	15	0
270	299	20	1	4	1	0	0	3	6	0.1	20	0	100	120	20	0
270	299	20	1	4	1	0	0	3	6	0.1	25	0	100	118	0	25
270	299	20	1	4	1	0	0	3	6	0.1	30	1	100	118	0	30
270	299	20	1	4	1	0	0	3	6	0.1	35	1	102	110	0	35
270	299	20	1	4	1	0	0	3	6	0.1	40	1	98	110	0	40
271	300	38	1	4	1	0	0	0	5	0.1	0	0	78	80	0	0
271	300	38	1	4	1	0	0	0	5	0.1	5	0	62	80	5	0
271	300	38	1	4	1	0	0	0	5	0.1	10	0	70	80	10	0
271	300	38	1	4	1	0	0	0	5	0.1	15	0	70	80	15	0
271	300	38	1	4	1	0	0	0	5	0.1	20	0	70	78	20	0
271	300	38	1	4	1	0	0	0	5	0.1	25	0	70	78	0	25
271	300	38	1	4	1	0	0	0	5	0.1	30	0	70	80	0	30
271	300	38	1	4	1	0	0	0	5	0.1	35	0	65	80	0	35
271	300	38	1	4	1	0	0	0	5	0.1	40	0	65	80	0	40
272	301	27	1	4	1	0	0	0	5	0.1	0	0	80	100	0	0
272	301	27	1	4	1	0	0	0	5	0.1	5	0	79	100	5	0
272	301	27	1	4	1	0	0	0	5	0.1	10	0	77	100	10	0
272	301	27	1	4	1	0	0	0	5	0.1	15	0	70	100	15	0
272	301	27	1	4	1	0	0	0	5	0.1	20	0	70	95	20	0
272	301	27	1	4	1	0	0	0	5	0.1	25	0	70	95	0	25
272	301	27	1	4	1	0	0	0	5	0.1	30	0	70	100	0	30
272	301	27	1	4	1	0	0	0	5	0.1	35	0	72	100	0	35
272	301	27	1	4	1	0	0	0	5	0.1	40	0	75	100	0	40
273	302	28	1	2	1	0	0	0	5	0.1	0	0	87	98	0	0
273	302	28	1	2	1	0	0	0	5	0.1	5	0	77	96	5	0
273	302	28	1	2	1	0	0	0	5	0.1	10	0	79	90	10	0
273	302	28	1	2	1	0	0	0	5	0.1	15	0	80	85	15	0
273	302	28	1	2	1	0	0	0	5	0.1	20	0	78	80	20	0
273	302	28	1	2	1	0	0	0	5	0.1	25	0	76	85	0	25
273	302	28	1	2	1	0	0	0	5	0.1	30	0	75	90	0	30
273	302	28	1	2	1	0	0	0	5	0.1	35	0	70	90	0	35
273	302	28	1	2	1	0	0	0	5	0.1	40	0	70	90	0	40
274	303	29	1	4	1	0	0	2	6.75	0.1	0	0	65	85	0	0
274	303	29	1	4	1	0	0	2	6.75	0.1	5	0	62	85	5	0
274	303	29	1	4	1	0	0	2	6.75	0.1	10	0	60	83	10	0
274	303	29	1	4	1	0	0	2	6.75	0.1	15	0	60	80	15	0
274	303	29	1	4	1	0	0	2	6.75	0.1	20	0	65	82	20	0
274	303	29	1	4	1	0	0	2	6.75	0.1	25	0	65	90	0	25
274	303	29	1	4	1	0	0	2	6.75	0.1	30	0	65	92	0	30
274	303	29	1	4	1	0	0	2	6.75	0.1	35	0	65	95	0	35
274	303	29	1	4	1	0	0	2	6.75	0.1	40	0	70	95	0	40
275	304	67	2	4	2	0	0	1	16	0	0	0	90	100	0	0
275	304	67	2	4	2	0	0	1	16	0	5	0	85	90	5	0
275	304	67	2	4	2	0	0	1	16	0	10	0	82	80	10	0
275	304	67	2	4	2	0	0	1	16	0	15	0	82	70	15	0
275	304	67	2	4	2	0	0	1	16	0	20	0	82	65	20	0
275	304	67	2	4	2	0	0	1	16	0	25	0	82	60	0	25
275	304	67	2	4	2	0	0	1	16	0	30	0	80	58	0	30
275	304	67	2	4	2	0	0	1	16	0	35	0	80	55	0	35
275	304	67	2	4	2	0	0	1	16	0	40	0	80	55	0	40
276	305	72	2	2	2	0	0	0	15	0	0	0	110	65	0	0
276	305	72	2	2	2	0	0	0	15	0	5	0	85	65	5	0
276	305	72	2	2	2	0	0	0	15	0	10	0	90	70	10	0
276	305	72	2	2	2	0	0	0	15	0	15	0	87	75	15	0
276	305	72	2	2	2	0	0	0	15	0	20	0	90	77	20	0
276	305	72	2	2	2	0	0	0	15	0	25	0	80	77	0	25
276	305	72	2	2	2	0	0	0	15	0	30	0	90	75	0	30
276	305	72	2	2	2	0	0	0	15	0	35	0	85	70	0	35
276	305	72	2	2	2	0	0	0	15	0	40	0	88	70	0	40
277	306	56	2	2	2	0	13	2	0	0	0	0	100	110	0	0
277	306	56	2	2	2	0	13	2	0	0	5	0	95	100	5	0
277	306	56	2	2	2	0	13	2	0	0	10	0	82	90	10	0
277	306	56	2	2	2	0	13	2	0	0	15	0	82	85	15	0
277	306	56	2	2	2	0	13	2	0	0	20	0	82	85	20	0
277	306	56	2	2	2	0	13	2	0	0	25	0	80	85	0	25
277	306	56	2	2	2	0	13	2	0	0	30	0	80	85	0	30
277	306	56	2	2	2	0	13	2	0	0	35	1	80	85	0	35
277	306	56	2	2	2	0	13	2	0	0	40	1	80	85	0	40
278	307	80	2	2	2	0	0	0	13	0	0	0	63	70	0	0
278	307	80	2	2	2	0	0	0	13	0	5	0	63	70	5	0
278	307	80	2	2	2	0	0	0	13	0	10	0	63	70	10	0
278	307	80	2	2	2	0	0	0	13	0	15	0	65	70	15	0
278	307	80	2	2	2	0	0	0	13	0	20	0	63	70	20	0
278	307	80	2	2	2	0	0	0	13	0	25	0	63	70	0	25
278	307	80	2	2	2	0	0	0	13	0	30	0	63	70	0	30
278	307	80	2	2	2	0	0	0	13	0	35	0	63	75	0	35
278	307	80	2	2	2	0	0	0	13	0	40	0	61	78	0	40
279	309	26	2	4	2	0	15	1	0	0	0	0	90	93	0	0
279	309	26	2	4	2	0	15	1	0	0	5	0	80	90	5	0
279	309	26	2	4	2	0	15	1	0	0	10	0	80	85	10	0
279	309	26	2	4	2	0	15	1	0	0	15	0	85	90	15	0
279	309	26	2	4	2	0	15	1	0	0	20	0	90	90	20	0
279	309	26	2	4	2	0	15	1	0	0	25	0	95	93	0	25
279	309	26	2	4	2	0	15	1	0	0	30	0	78	97	0	30
279	309	26	2	4	2	0	15	1	0	0	35	0	75	80	0	35
279	309	26	2	4	2	0	15	1	0	0	40	0	70	75	0	40
280	310	49	2	2	2	0	0	1	12	0	0	0	80	82	0	0
280	310	49	2	2	2	0	0	1	12	0	5	0	70	80	5	0
280	310	49	2	2	2	0	0	1	12	0	10	0	70	78	10	0
280	310	49	2	2	2	0	0	1	12	0	15	0	70	78	15	0
280	310	49	2	2	2	0	0	1	12	0	20	0	65	78	20	0
280	310	49	2	2	2	0	0	1	12	0	25	0	70	79	0	25
280	310	49	2	2	2	0	0	1	12	0	30	0	65	79	0	30
280	310	49	2	2	2	0	0	1	12	0	35	0	65	80	0	35
280	310	49	2	2	2	0	0	1	12	0	40	0	65	80	0	40
281	311	55	1	2	2	0	11	0	0	0	0	0	80	80	0	0
281	311	55	1	2	2	0	11	0	0	0	5	0	80	75	5	0
281	311	55	1	2	2	0	11	0	0	0	10	0	70	75	10	0
281	311	55	1	2	2	0	11	0	0	0	15	0	73	70	15	0
281	311	55	1	2	2	0	11	0	0	0	20	0	75	70	20	0
281	311	55	1	2	2	0	11	0	0	0	25	0	75	70	0	25
281	311	55	1	2	2	0	11	0	0	0	30	0	73	70	0	30
281	311	55	1	2	2	0	11	0	0	0	35	0	70	65	0	35
281	311	55	1	2	2	0	11	0	0	0	40	0	70	60	0	40
282	313	58	2	2	2	1	12.5	1	0	0	0	0	70	80	0	0
282	313	58	2	2	2	1	12.5	1	0	0	5	0	70	80	5	0
282	313	58	2	2	2	1	12.5	1	0	0	10	0	70	80	10	0
282	313	58	2	2	2	1	12.5	1	0	0	15	0	70	80	15	0
282	313	58	2	2	2	1	12.5	1	0	0	20	0	70	78	20	0
282	313	58	2	2	2	1	12.5	1	0	0	25	0	63	75	0	25
282	313	58	2	2	2	1	12.5	1	0	0	30	0	63	70	0	30
282	313	58	2	2	2	1	12.5	1	0	0	35	0	70	65	0	35
282	313	58	2	2	2	1	12.5	1	0	0	40	0	70	63	0	40
283	314	64	2	4	2	0	13.5	1	0	0	0	0	78	83	0	0
283	314	64	2	4	2	0	13.5	1	0	0	5	0	75	70	5	0
283	314	64	2	4	2	0	13.5	1	0	0	10	0	75	83	10	0
283	314	64	2	4	2	0	13.5	1	0	0	15	0	75	83	15	0
283	314	64	2	4	2	0	13.5	1	0	0	20	0	75	85	20	0
283	314	64	2	4	2	0	13.5	1	0	0	25	0	77	90	0	25
283	314	64	2	4	2	0	13.5	1	0	0	30	0	80	80	0	30
283	314	64	2	4	2	0	13.5	1	0	0	35	0	82	78	0	35
283	314	64	2	4	2	0	13.5	1	0	0	40	0	90	75	0	40
284	315	83	2	4	2	1	14	8	0	0	0	0	70	103	0	0
284	315	83	2	4	2	1	14	8	0	0	5	0	75	100	5	0
284	315	83	2	4	2	1	14	8	0	0	10	0	70	100	10	0
284	315	83	2	4	2	1	14	8	0	0	15	1	65	90	15	0
284	315	83	2	4	2	1	14	8	0	0	20	1	75	90	20	0
284	315	83	2	4	2	1	14	8	0	0	25	1	65	90	0	25
284	315	83	2	4	2	1	14	8	0	0	30	1	75	90	0	30
284	315	83	2	4	2	1	14	8	0	0	35	0	70	90	0	35
284	315	83	2	4	2	1	14	8	0	0	40	0	70	90	0	40
285	317	54	2	4	2	0	15	2	0	0	0	0	90	62	0	0
285	317	54	2	4	2	0	15	2	0	0	5	0	80	60	5	0
285	317	54	2	4	2	0	15	2	0	0	10	0	80	63	10	0
285	317	54	2	4	2	0	15	2	0	0	15	0	90	63	15	0
285	317	54	2	4	2	0	15	2	0	0	20	0	70	60	20	0
285	317	54	2	4	2	0	15	2	0	0	25	0	70	60	0	25
285	317	54	2	4	2	0	15	2	0	0	30	0	70	58	0	30
285	317	54	2	4	2	0	15	2	0	0	35	0	70	58	0	35
285	317	54	2	4	2	0	15	2	0	0	40	0	60	58	0	40
286	318	77	2	2	2	1	10	1	0	0	0	0	60	70	0	0
286	318	77	2	2	2	1	10	1	0	0	5	0	60	75	5	0
286	318	77	2	2	2	1	10	1	0	0	10	0	58	80	10	0
286	318	77	2	2	2	1	10	1	0	0	15	0	60	77	15	0
286	318	77	2	2	2	1	10	1	0	0	20	0	58	75	20	0
286	318	77	2	2	2	1	10	1	0	0	25	0	60	75	0	25
286	318	77	2	2	2	1	10	1	0	0	30	0	60	75	0	30
286	318	77	2	2	2	1	10	1	0	0	35	0	60	75	0	35
286	318	77	2	2	2	1	10	1	0	0	40	0	60	75	0	40
287	319	65	2	2	2	0	0	0	15	0	0	0	78	80	0	0
287	319	65	2	2	2	0	0	0	15	0	5	0	78	78	5	0
287	319	65	2	2	2	0	0	0	15	0	10	0	78	78	10	0
287	319	65	2	2	2	0	0	0	15	0	15	0	78	78	15	0
287	319	65	2	2	2	0	0	0	15	0	20	0	78	75	20	0
287	319	65	2	2	2	0	0	0	15	0	25	0	78	77	0	25
287	319	65	2	2	2	0	0	0	15	0	30	0	78	77	0	30
287	319	65	2	2	2	0	0	0	15	0	35	0	78	77	0	35
287	319	65	2	2	2	0	0	0	15	0	40	0	70	79	0	40
288	320	25	1	4	1	0	7	0	0	0.1	0	0	80	118	0	0
288	320	25	1	4	1	0	7	0	0	0.1	5	0	75	118	5	0
288	320	25	1	4	1	0	7	0	0	0.1	10	0	60	100	10	0
288	320	25	1	4	1	0	7	0	0	0.1	15	0	60	100	15	0
288	320	25	1	4	1	0	7	0	0	0.1	20	0	58	98	20	0
288	320	25	1	4	1	0	7	0	0	0.1	25	1	55	95	0	25
288	320	25	1	4	1	0	7	0	0	0.1	30	1	50	95	0	30
288	320	25	1	4	1	0	7	0	0	0.1	35	1	50	95	0	35
288	320	25	1	4	1	0	7	0	0	0.1	40	1	50	95	0	40
289	321	43	1	2	1	0	15	5	0	0	0	0	80	90	0	0
289	321	43	1	2	1	0	15	5	0	0	5	0	62	75	5	0
289	321	43	1	2	1	0	15	5	0	0	10	0	60	75	10	0
289	321	43	1	2	1	0	15	5	0	0	15	0	60	75	15	0
289	321	43	1	2	1	0	15	5	0	0	20	1	60	70	20	0
289	321	43	1	2	1	0	15	5	0	0	25	0	60	65	0	25
289	321	43	1	2	1	0	15	5	0	0	30	0	60	70	0	30
289	321	43	1	2	1	0	15	5	0	0	35	0	60	70	0	35
289	321	43	1	2	1	0	15	5	0	0	40	0	60	70	0	40
290	322	31	1	4	1	0	9	1	0	0.05	0	0	110	83	0	0
290	322	31	1	4	1	0	9	1	0	0.05	5	0	105	83	5	0
290	322	31	1	4	1	0	9	1	0	0.05	10	0	110	85	10	0
290	322	31	1	4	1	0	9	1	0	0.05	15	0	110	85	15	0
290	322	31	1	4	1	0	9	1	0	0.05	20	0	110	83	20	0
290	322	31	1	4	1	0	9	1	0	0.05	25	0	110	85	0	25
290	322	31	1	4	1	0	9	1	0	0.05	30	0	110	85	0	30
290	322	31	1	4	1	0	9	1	0	0.05	35	0	110	90	0	35
290	322	31	1	4	1	0	9	1	0	0.05	40	0	110	90	0	40
291	323	33	1	4	1	0	8	0	0	0.1	0	0	80	80	0	0
291	323	33	1	4	1	0	8	0	0	0.1	5	0	70	80	5	0
291	323	33	1	4	1	0	8	0	0	0.1	10	0	65	80	10	0
291	323	33	1	4	1	0	8	0	0	0.1	15	0	65	80	15	0
291	323	33	1	4	1	0	8	0	0	0.1	20	0	65	75	20	0
291	323	33	1	4	1	0	8	0	0	0.1	25	0	65	80	0	25
291	323	33	1	4	1	0	8	0	0	0.1	30	0	65	80	0	30
291	323	33	1	4	1	0	8	0	0	0.1	35	0	65	78	0	35
291	323	33	1	4	1	0	8	0	0	0.1	40	0	65	75	0	40
292	324	24	1	4	1	0	8	2	0	0	0	0	70	123	0	0
292	324	24	1	4	1	0	8	2	0	0	5	0	70	120	5	0
292	324	24	1	4	1	0	8	2	0	0	10	0	67	115	10	0
292	324	24	1	4	1	0	8	2	0	0	15	0	70	115	15	0
292	324	24	1	4	1	0	8	2	0	0	20	0	75	115	20	0
292	324	24	1	4	1	0	8	2	0	0	25	0	75	115	0	25
292	324	24	1	4	1	0	8	2	0	0	30	0	75	115	0	30
292	324	24	1	4	1	0	8	2	0	0	35	0	80	105	0	35
292	324	24	1	4	1	0	8	2	0	0	40	0	80	100	0	40
293	325	58	2	2	3	0	12	0	0	0	0	0	70	78	0	0
293	325	58	2	2	3	0	12	0	0	0	5	0	100	78	5	0
293	325	58	2	2	3	0	12	0	0	0	10	0	95	75	10	0
293	325	58	2	2	3	0	12	0	0	0	15	0	90	70	15	0
293	325	58	2	2	3	0	12	0	0	0	20	0	90	70	20	0
293	325	58	2	2	3	0	12	0	0	0	25	0	95	70	0	25
293	325	58	2	2	3	0	12	0	0	0	30	0	90	65	0	30
293	325	58	2	2	3	0	12	0	0	0	35	0	90	65	0	35
293	325	58	2	2	3	0	12	0	0	0	40	0	90	65	0	40
294	326	73	2	2	2	0	7.5	0	0	0	0	0	80	65	0	0
294	326	73	2	2	2	0	7.5	0	0	0	5	0	80	57	5	0
294	326	73	2	2	2	0	7.5	0	0	0	10	0	80	55	10	0
294	326	73	2	2	2	0	7.5	0	0	0	15	0	85	55	15	0
294	326	73	2	2	2	0	7.5	0	0	0	20	0	90	57	20	0
294	326	73	2	2	2	0	7.5	0	0	0	25	0	85	57	0	25
294	326	73	2	2	2	0	7.5	0	0	0	30	0	90	57	0	30
294	326	73	2	2	2	0	7.5	0	0	0	35	0	90	57	0	35
294	326	73	2	2	2	0	7.5	0	0	0	40	0	90	60	0	40
295	327	73	2	2	2	0	12.5	2	0	0	0	0	92	67	0	0
295	327	73	2	2	2	0	12.5	2	0	0	5	0	92	67	5	0
295	327	73	2	2	2	0	12.5	2	0	0	10	0	92	67	10	0
295	327	73	2	2	2	0	12.5	2	0	0	15	0	92	70	15	0
295	327	73	2	2	2	0	12.5	2	0	0	20	0	80	72	20	0
295	327	73	2	2	2	0	12.5	2	0	0	25	0	80	60	0	25
295	327	73	2	2	2	0	12.5	2	0	0	30	0	75	55	0	30
295	327	73	2	2	2	0	12.5	2	0	0	35	0	70	65	0	35
295	327	73	2	2	2	0	12.5	2	0	0	40	0	75	60	0	40
296	328	84	2	2	2	0	10	0	0	0	0	0	72	80	0	0
296	328	84	2	2	2	0	10	0	0	0	5	0	72	77	5	0
296	328	84	2	2	2	0	10	0	0	0	10	0	72	80	10	0
296	328	84	2	2	2	0	10	0	0	0	15	0	77	80	15	0
296	328	84	2	2	2	0	10	0	0	0	20	0	67	80	20	0
296	328	84	2	2	2	0	10	0	0	0	25	0	67	80	0	25
296	328	84	2	2	2	0	10	0	0	0	30	0	70	77	0	30
296	328	84	2	2	2	0	10	0	0	0	35	0	80	80	0	35
296	328	84	2	2	2	0	10	0	0	0	40	0	70	80	0	40
297	329	57	2	2	2	0	12.5	1	0	0	0	0	82	80	0	0
297	329	57	2	2	2	0	12.5	1	0	0	5	0	72	70	5	0
297	329	57	2	2	2	0	12.5	1	0	0	10	0	70	70	10	0
297	329	57	2	2	2	0	12.5	1	0	0	15	0	70	60	15	0
297	329	57	2	2	2	0	12.5	1	0	0	20	0	77	65	20	0
297	329	57	2	2	2	0	12.5	1	0	0	25	0	77	65	0	25
297	329	57	2	2	2	0	12.5	1	0	0	30	0	77	60	0	30
297	329	57	2	2	2	0	12.5	1	0	0	35	0	77	65	0	35
297	329	57	2	2	2	0	12.5	1	0	0	40	0	80	65	0	40
298	330	70	2	2	2	0	14	0	0	0	0	0	60	77	0	0
298	330	70	2	2	2	0	14	0	0	0	5	0	70	77	5	0
298	330	70	2	2	2	0	14	0	0	0	10	0	60	80	10	0
298	330	70	2	2	2	0	14	0	0	0	15	0	60	80	15	0
298	330	70	2	2	2	0	14	0	0	0	20	0	70	85	20	0
298	330	70	2	2	2	0	14	0	0	0	25	0	83	97	0	25
298	330	70	2	2	2	0	14	0	0	0	30	0	70	80	0	30
298	330	70	2	2	2	0	14	0	0	0	35	0	60	80	0	35
298	330	70	2	2	2	0	14	0	0	0	40	0	65	75	0	40
299	331	54	2	2	2	0	0	1	15	0	0	0	70	97	0	0
299	331	54	2	2	2	0	0	1	15	0	5	0	72	95	5	0
299	331	54	2	2	2	0	0	1	15	0	10	0	67	95	10	0
299	331	54	2	2	2	0	0	1	15	0	15	0	67	95	15	0
299	331	54	2	2	2	0	0	1	15	0	20	0	70	100	20	0
299	331	54	2	2	2	0	0	1	15	0	25	0	77	100	0	25
299	331	54	2	2	2	0	0	1	15	0	30	0	105	80	0	30
299	331	54	2	2	2	0	0	1	15	0	35	0	80	90	0	35
299	331	54	2	2	2	0	0	1	15	0	40	0	90	80	0	40
300	332	70	2	2	2	0	0	1	20	0	0	0	140	120	0	0
300	332	70	2	2	2	0	0	1	20	0	5	0	140	117	5	0
300	332	70	2	2	2	0	0	1	20	0	10	0	137	110	10	0
300	332	70	2	2	2	0	0	1	20	0	15	0	137	105	15	0
300	332	70	2	2	2	0	0	1	20	0	20	0	130	100	20	0
300	332	70	2	2	2	0	0	1	20	0	25	0	125	100	0	25
300	332	70	2	2	2	0	0	1	20	0	30	0	122	96	0	30
300	332	70	2	2	2	0	0	1	20	0	35	0	122	96	0	35
300	332	70	2	2	2	0	0	1	20	0	40	0	120	98	0	40
301	333	80	2	2	2	0	10	0	0	0	0	0	70	60	0	0
301	333	80	2	2	2	0	10	0	0	0	5	0	65	58	5	0
301	333	80	2	2	2	0	10	0	0	0	10	0	70	60	10	0
301	333	80	2	2	2	0	10	0	0	0	15	0	70	55	15	0
301	333	80	2	2	2	0	10	0	0	0	20	0	75	60	20	0
301	333	80	2	2	2	0	10	0	0	0	25	0	77	60	0	25
301	333	80	2	2	2	0	10	0	0	0	30	0	80	62	0	30
301	333	80	2	2	2	0	10	0	0	0	35	0	82	62	0	35
301	333	80	2	2	2	0	10	0	0	0	40	0	70	62	0	40
302	334	42	1	4	1	0	20	1	0	0	0	0	60	120	0	0
302	334	42	1	4	1	0	20	1	0	0	5	0	55	120	5	0
302	334	42	1	4	1	0	20	1	0	0	10	0	50	120	10	0
302	334	42	1	4	1	0	20	1	0	0	15	1	50	117	15	0
302	334	42	1	4	1	0	20	1	0	0	20	0	50	117	20	0
302	334	42	1	4	1	0	20	1	0	0	25	1	45	117	0	25
302	334	42	1	4	1	0	20	1	0	0	30	0	50	118	0	30
302	334	42	1	4	1	0	20	1	0	0	35	0	50	118	0	35
302	334	42	1	4	1	0	20	1	0	0	40	0	40	118	0	40
303	336	45	2	2	2	0	0	2	15	0.05	0	0	90	90	0	0
303	336	45	2	2	2	0	0	2	15	0.05	5	0	85	90	5	0
303	336	45	2	2	2	0	0	2	15	0.05	10	0	80	90	10	0
303	336	45	2	2	2	0	0	2	15	0.05	15	0	77	93	15	0
303	336	45	2	2	2	0	0	2	15	0.05	20	0	90	93	20	0
303	336	45	2	2	2	0	0	2	15	0.05	25	0	90	93	0	25
303	336	45	2	2	2	0	0	2	15	0.05	30	0	90	93	0	30
303	336	45	2	2	2	0	0	2	15	0.05	35	0	95	93	0	35
303	336	45	2	2	2	0	0	2	15	0.05	40	0	90	97	0	40
304	337	64	2	2	2	0	12.5	2	0	0	0	0	90	70	0	0
304	337	64	2	2	2	0	12.5	2	0	0	5	0	80	70	5	0
304	337	64	2	2	2	0	12.5	2	0	0	10	0	80	65	10	0
304	337	64	2	2	2	0	12.5	2	0	0	15	0	80	65	15	0
304	337	64	2	2	2	0	12.5	2	0	0	20	0	85	65	20	0
304	337	64	2	2	2	0	12.5	2	0	0	25	0	90	65	0	25
304	337	64	2	2	2	0	12.5	2	0	0	30	0	90	70	0	30
304	337	64	2	2	2	0	12.5	2	0	0	35	0	85	70	0	35
304	337	64	2	2	2	0	12.5	2	0	0	40	0	80	73	0	40
305	338	61	2	2	2	0	0	1.5	15	0	0	0	60	60	0	0
305	338	61	2	2	2	0	0	1.5	15	0	5	0	60	62	5	0
305	338	61	2	2	2	0	0	1.5	15	0	10	0	60	65	10	0
305	338	61	2	2	2	0	0	1.5	15	0	15	0	70	70	15	0
305	338	61	2	2	2	0	0	1.5	15	0	20	0	70	70	20	0
305	338	61	2	2	2	0	0	1.5	15	0	25	0	67	67	0	25
305	338	61	2	2	2	0	0	1.5	15	0	30	0	65	65	0	30
305	338	61	2	2	2	0	0	1.5	15	0	35	0	65	65	0	35
305	338	61	2	2	2	0	0	1.5	15	0	40	0	67	67	0	40
306	339	73	2	2	2	0	0	0	15	0	0	0	70	70	0	0
306	339	73	2	2	2	0	0	0	15	0	5	0	70	70	5	0
306	339	73	2	2	2	0	0	0	15	0	10	0	67	70	10	0
306	339	73	2	2	2	0	0	0	15	0	15	0	67	70	15	0
306	339	73	2	2	2	0	0	0	15	0	20	0	70	72	20	0
306	339	73	2	2	2	0	0	0	15	0	25	0	73	72	0	25
306	339	73	2	2	2	0	0	0	15	0	30	0	73	72	0	30
306	339	73	2	2	2	0	0	0	15	0	35	0	73	72	0	35
306	339	73	2	2	2	0	0	0	15	0	40	0	73	63	0	40
307	340	51	2	2	2	0	10	1.5	0	0.05	0	0	70	58	0	0
307	340	51	2	2	2	0	10	1.5	0	0.05	5	0	70	58	5	0
307	340	51	2	2	2	0	10	1.5	0	0.05	10	0	70	55	10	0
307	340	51	2	2	2	0	10	1.5	0	0.05	15	0	75	55	15	0
307	340	51	2	2	2	0	10	1.5	0	0.05	20	0	75	55	20	0
307	340	51	2	2	2	0	10	1.5	0	0.05	25	0	75	55	0	25
307	340	51	2	2	2	0	10	1.5	0	0.05	30	0	70	55	0	30
307	340	51	2	2	2	0	10	1.5	0	0.05	35	0	80	50	0	35
307	340	51	2	2	2	0	10	1.5	0	0.05	40	0	77	50	0	40
308	341	52	1	2	2	0	0	2	12.5	0	0	0	83	90	0	0
308	341	52	1	2	2	0	0	2	12.5	0	5	0	80	80	5	0
308	341	52	1	2	2	0	0	2	12.5	0	10	0	70	80	10	0
308	341	52	1	2	2	0	0	2	12.5	0	15	0	70	80	15	0
308	341	52	1	2	2	0	0	2	12.5	0	20	0	70	80	20	0
308	341	52	1	2	2	0	0	2	12.5	0	25	0	70	78	0	25
308	341	52	1	2	2	0	0	2	12.5	0	30	0	70	82	0	30
308	341	52	1	2	2	0	0	2	12.5	0	35	0	65	80	0	35
308	341	52	1	2	2	0	0	2	12.5	0	40	0	67	78	0	40
309	342	62	2	2	2	1	0	1	17	0	0	0	100	80	0	0
309	342	62	2	2	2	1	0	1	17	0	5	0	90	80	5	0
309	342	62	2	2	2	1	0	1	17	0	10	0	80	80	10	0
309	342	62	2	2	2	1	0	1	17	0	15	0	80	80	15	0
309	342	62	2	2	2	1	0	1	17	0	20	0	78	78	20	0
309	342	62	2	2	2	1	0	1	17	0	25	0	75	78	0	25
309	342	62	2	2	2	1	0	1	17	0	30	1	75	80	0	30
309	342	62	2	2	2	1	0	1	17	0	35	0	70	80	0	35
309	342	62	2	2	2	1	0	1	17	0	40	0	70	80	0	40
310	343	68	2	2	2	0	0	0	15	0	0	0	100	82	0	0
310	343	68	2	2	2	0	0	0	15	0	5	0	98	80	5	0
310	343	68	2	2	2	0	0	0	15	0	10	0	95	80	10	0
310	343	68	2	2	2	0	0	0	15	0	15	0	90	78	15	0
310	343	68	2	2	2	0	0	0	15	0	20	0	90	78	20	0
310	343	68	2	2	2	0	0	0	15	0	25	0	90	78	0	25
310	343	68	2	2	2	0	0	0	15	0	30	0	90	75	0	30
310	343	68	2	2	2	0	0	0	15	0	35	0	92	75	0	35
310	343	68	2	2	2	0	0	0	15	0	40	0	92	75	0	40
311	344	65	2	4	2	0	0	1	15	0	0	0	90	80	0	0
311	344	65	2	4	2	0	0	1	15	0	5	0	90	75	5	0
311	344	65	2	4	2	0	0	1	15	0	10	0	90	75	10	0
311	344	65	2	4	2	0	0	1	15	0	15	1	95	75	15	0
311	344	65	2	4	2	0	0	1	15	0	20	0	95	70	20	0
311	344	65	2	4	2	0	0	1	15	0	25	0	95	70	0	25
311	344	65	2	4	2	0	0	1	15	0	30	0	95	70	0	30
311	344	65	2	4	2	0	0	1	15	0	35	0	85	70	0	35
311	344	65	2	4	2	0	0	1	15	0	40	0	85	70	0	40
312	346	74	2	2	2	1	0	0	15	0	0	0	98	70	0	0
312	346	74	2	2	2	1	0	0	15	0	5	0	82	70	5	0
312	346	74	2	2	2	1	0	0	15	0	10	0	82	70	10	0
312	346	74	2	2	2	1	0	0	15	0	15	0	80	70	15	0
312	346	74	2	2	2	1	0	0	15	0	20	0	80	70	20	0
312	346	74	2	2	2	1	0	0	15	0	25	0	80	70	0	25
312	346	74	2	2	2	1	0	0	15	0	30	0	80	70	0	30
312	346	74	2	2	2	1	0	0	15	0	35	0	80	70	0	35
312	346	74	2	2	2	1	0	0	15	0	40	0	80	70	0	40
313	347	75	2	4	2	0	0	0	15	0	0	0	100	70	0	0
313	347	75	2	4	2	0	0	0	15	0	5	0	98	72	5	0
313	347	75	2	4	2	0	0	0	15	0	10	0	98	70	10	0
313	347	75	2	4	2	0	0	0	15	0	15	0	95	68	15	0
313	347	75	2	4	2	0	0	0	15	0	20	0	98	70	20	0
313	347	75	2	4	2	0	0	0	15	0	25	0	98	70	0	25
313	347	75	2	4	2	0	0	0	15	0	30	0	95	70	0	30
313	347	75	2	4	2	0	0	0	15	0	35	0	90	70	0	35
313	347	75	2	4	2	0	0	0	15	0	40	0	90	65	0	40
314	348	68	2	2	2	0	0	1	15	0.05	0	0	100	90	0	0
314	348	68	2	2	2	0	0	1	15	0.05	5	0	90	80	5	0
314	348	68	2	2	2	0	0	1	15	0.05	10	0	80	78	10	0
314	348	68	2	2	2	0	0	1	15	0.05	15	0	80	70	15	0
314	348	68	2	2	2	0	0	1	15	0.05	20	0	85	70	20	0
314	348	68	2	2	2	0	0	1	15	0.05	25	0	90	70	0	25
314	348	68	2	2	2	0	0	1	15	0.05	30	0	80	70	0	30
314	348	68	2	2	2	0	0	1	15	0.05	35	0	75	65	0	35
314	348	68	2	2	2	0	0	1	15	0.05	40	0	85	60	0	40
315	349	80	1	4	2	0	0	1	15	0	0	0	90	90	0	0
315	349	80	1	4	2	0	0	1	15	0	5	0	80	82	5	0
315	349	80	1	4	2	0	0	1	15	0	10	0	80	80	10	0
315	349	80	1	4	2	0	0	1	15	0	15	0	70	70	15	0
315	349	80	1	4	2	0	0	1	15	0	20	0	70	70	20	0
315	349	80	1	4	2	0	0	1	15	0	25	0	70	75	0	25
315	349	80	1	4	2	0	0	1	15	0	30	0	60	67	0	30
315	349	80	1	4	2	0	0	1	15	0	35	0	60	75	0	35
315	349	80	1	4	2	0	0	1	15	0	40	1	70	75	0	40
316	350	79	2	2	2	0	10	0	0	0	0	0	110	100	0	0
316	350	79	2	2	2	0	10	0	0	0	5	0	98	100	5	0
316	350	79	2	2	2	0	10	0	0	0	10	0	98	100	10	0
316	350	79	2	2	2	0	10	0	0	0	15	0	98	100	15	0
316	350	79	2	2	2	0	10	0	0	0	20	0	98	90	20	0
316	350	79	2	2	2	0	10	0	0	0	25	0	100	90	0	25
316	350	79	2	2	2	0	10	0	0	0	30	0	100	85	0	30
316	350	79	2	2	2	0	10	0	0	0	35	0	100	85	0	35
316	350	79	2	2	2	0	10	0	0	0	40	0	100	85	0	40
317	355	61	2	4	2	0	12	0	0	0	0	0	100	82	0	0
317	355	61	2	4	2	0	12	0	0	0	5	0	80	80	5	0
317	355	61	2	4	2	0	12	0	0	0	10	0	70	75	10	0
317	355	61	2	4	2	0	12	0	0	0	15	1	60	75	15	0
317	355	61	2	4	2	0	12	0	0	0	20	1	60	78	20	0
317	355	61	2	4	2	0	12	0	0	0	25	1	60	70	0	25
317	355	61	2	4	2	0	12	0	0	0	30	1	60	70	0	30
317	355	61	2	4	2	0	12	0	0	0	35	1	50	80	0	35
317	355	61	2	4	2	0	12	0	0	0	40	1	50	80	0	40
318	356	60	2	2	2	0	13	0	0	0	0	0	98	80	0	0
318	356	60	2	2	2	0	13	0	0	0	5	0	90	70	5	0
318	356	60	2	2	2	0	13	0	0	0	10	0	82	70	10	0
318	356	60	2	2	2	0	13	0	0	0	15	0	85	70	15	0
318	356	60	2	2	2	0	13	0	0	0	20	0	80	65	20	0
318	356	60	2	2	2	0	13	0	0	0	25	0	80	65	0	25
318	356	60	2	2	2	0	13	0	0	0	30	0	85	65	0	30
318	356	60	2	2	2	0	13	0	0	0	35	0	80	65	0	35
318	356	60	2	2	2	0	13	0	0	0	40	0	80	62	0	40
319	358	21	2	4	2	0	0	1	10.5	0	0	0	95	80	0	0
319	358	21	2	4	2	0	0	1	10.5	0	5	0	85	70	5	0
319	358	21	2	4	2	0	0	1	10.5	0	10	0	80	70	10	0
319	358	21	2	4	2	0	0	1	10.5	0	15	0	80	70	15	0
319	358	21	2	4	2	0	0	1	10.5	0	20	0	78	70	20	0
319	358	21	2	4	2	0	0	1	10.5	0	25	0	78	70	0	25
319	358	21	2	4	2	0	0	1	10.5	0	30	0	85	80	0	30
319	358	21	2	4	2	0	0	1	10.5	0	35	0	80	70	0	35
319	358	21	2	4	2	0	0	1	10.5	0	40	0	85	70	0	40
320	359	60	2	4	2	0	10	0	0	0	0	0	110	100	0	0
320	359	60	2	4	2	0	10	0	0	0	5	0	100	90	5	0
320	359	60	2	4	2	0	10	0	0	0	10	0	100	80	10	0
320	359	60	2	4	2	0	10	0	0	0	15	0	95	80	15	0
320	359	60	2	4	2	0	10	0	0	0	20	0	90	80	20	0
320	359	60	2	4	2	0	10	0	0	0	25	0	90	80	0	25
320	359	60	2	4	2	0	10	0	0	0	30	0	85	80	0	30
320	359	60	2	4	2	0	10	0	0	0	35	0	85	80	0	35
320	359	60	2	4	2	0	10	0	0	0	40	0	85	80	0	40
321	360	64	2	2	2	0	0	0	15	0	0	0	110	90	0	0
321	360	64	2	2	2	0	0	0	15	0	5	0	100	85	5	0
321	360	64	2	2	2	0	0	0	15	0	10	0	100	80	10	0
321	360	64	2	2	2	0	0	0	15	0	15	0	100	80	15	0
321	360	64	2	2	2	0	0	0	15	0	20	0	100	80	20	0
321	360	64	2	2	2	0	0	0	15	0	25	0	90	78	0	25
321	360	64	2	2	2	0	0	0	15	0	30	0	90	78	0	30
321	360	64	2	2	2	0	0	0	15	0	35	0	90	80	0	35
321	360	64	2	2	2	0	0	0	15	0	40	0	90	80	0	40
322	361	61	1	2	3	0	12.5	0	0	0	0	0	80	80	0	0
322	361	61	1	2	3	0	12.5	0	0	0	5	0	80	80	5	0
322	361	61	1	2	3	0	12.5	0	0	0	10	0	80	80	10	0
322	361	61	1	2	3	0	12.5	0	0	0	15	0	70	78	15	0
322	361	61	1	2	3	0	12.5	0	0	0	20	0	70	77	20	0
322	361	61	1	2	3	0	12.5	0	0	0	25	0	70	75	0	25
322	361	61	1	2	3	0	12.5	0	0	0	30	0	70	70	0	30
322	361	61	1	2	3	0	12.5	0	0	0	35	1	70	70	0	35
322	361	61	1	2	3	0	12.5	0	0	0	40	0	70	70	0	40
323	362	67	2	2	2	0	13.5	2	0	0	0	0	70	70	0	0
323	362	67	2	2	2	0	13.5	2	0	0	5	0	65	70	5	0
323	362	67	2	2	2	0	13.5	2	0	0	10	0	60	68	10	0
323	362	67	2	2	2	0	13.5	2	0	0	15	0	60	60	15	0
323	362	67	2	2	2	0	13.5	2	0	0	20	0	50	60	20	0
323	362	67	2	2	2	0	13.5	2	0	0	25	0	50	60	0	25
323	362	67	2	2	2	0	13.5	2	0	0	30	0	60	62	0	30
323	362	67	2	2	2	0	13.5	2	0	0	35	0	60	65	0	35
323	362	67	2	2	2	0	13.5	2	0	0	40	0	63	65	0	40
324	363	70	2	2	2	0	15	2	0	0	0	0	100	63	0	0
324	363	70	2	2	2	0	15	2	0	0	5	0	100	63	5	0
324	363	70	2	2	2	0	15	2	0	0	10	0	100	63	10	0
324	363	70	2	2	2	0	15	2	0	0	15	0	90	63	15	0
324	363	70	2	2	2	0	15	2	0	0	20	0	85	60	20	0
324	363	70	2	2	2	0	15	2	0	0	25	0	80	60	0	25
324	363	70	2	2	2	0	15	2	0	0	30	0	80	60	0	30
324	363	70	2	2	2	0	15	2	0	0	35	0	85	60	0	35
324	363	70	2	2	2	0	15	2	0	0	40	0	90	60	0	40
325	364	51	2	4	2	0	17.5	2	0	0	0	0	90	90	0	0
325	364	51	2	4	2	0	17.5	2	0	0	5	0	90	90	5	0
325	364	51	2	4	2	0	17.5	2	0	0	10	0	85	85	10	0
325	364	51	2	4	2	0	17.5	2	0	0	15	0	85	85	15	0
325	364	51	2	4	2	0	17.5	2	0	0	20	0	80	80	20	0
325	364	51	2	4	2	0	17.5	2	0	0	25	0	80	80	0	25
325	364	51	2	4	2	0	17.5	2	0	0	30	0	80	80	0	30
325	364	51	2	4	2	0	17.5	2	0	0	35	0	80	80	0	35
325	364	51	2	4	2	0	17.5	2	0	0	40	0	80	85	0	40
326	365	25	1	4	1	0	0	0	13	0	0	0	75	90	0	0
326	365	25	1	4	1	0	0	0	13	0	5	0	70	82	5	0
326	365	25	1	4	1	0	0	0	13	0	10	0	65	80	10	0
326	365	25	1	4	1	0	0	0	13	0	15	0	65	78	15	0
326	365	25	1	4	1	0	0	0	13	0	20	0	65	78	20	0
326	365	25	1	4	1	0	0	0	13	0	25	0	65	75	0	25
326	365	25	1	4	1	0	0	0	13	0	30	0	60	75	0	30
326	365	25	1	4	1	0	0	0	13	0	35	0	60	75	0	35
326	365	25	1	4	1	0	0	0	13	0	40	0	60	75	0	40
327	366	52	1	4	2	0	0	2	17.5	0	0	0	110	110	0	0
327	366	52	1	4	2	0	0	2	17.5	0	5	0	100	100	5	0
327	366	52	1	4	2	0	0	2	17.5	0	10	0	98	100	10	0
327	366	52	1	4	2	0	0	2	17.5	0	15	0	98	100	15	0
327	366	52	1	4	2	0	0	2	17.5	0	20	0	100	100	20	0
327	366	52	1	4	2	0	0	2	17.5	0	25	0	100	100	0	25
327	366	52	1	4	2	0	0	2	17.5	0	30	0	90	100	0	30
327	366	52	1	4	2	0	0	2	17.5	0	35	0	90	98	0	35
327	366	52	1	4	2	0	0	2	17.5	0	40	0	95	100	0	40
328	367	44	2	2	3	0	12.5	1	0	0	0	0	110	90	0	0
328	367	44	2	2	3	0	12.5	1	0	0	5	0	100	85	5	0
328	367	44	2	2	3	0	12.5	1	0	0	10	0	95	80	10	0
328	367	44	2	2	3	0	12.5	1	0	0	15	0	95	80	15	0
328	367	44	2	2	3	0	12.5	1	0	0	20	0	100	83	20	0
328	367	44	2	2	3	0	12.5	1	0	0	25	0	100	83	0	25
328	367	44	2	2	3	0	12.5	1	0	0	30	0	100	83	0	30
328	367	44	2	2	3	0	12.5	1	0	0	35	0	100	83	0	35
328	367	44	2	2	3	0	12.5	1	0	0	40	0	90	90	0	40
329	368	73	2	2	2	0	0	0	15	0	0	0	83	78	0	0
329	368	73	2	2	2	0	0	0	15	0	5	0	83	75	5	0
329	368	73	2	2	2	0	0	0	15	0	10	0	83	75	10	0
329	368	73	2	2	2	0	0	0	15	0	15	0	83	75	15	0
329	368	73	2	2	2	0	0	0	15	0	20	0	83	75	20	0
329	368	73	2	2	2	0	0	0	15	0	25	0	85	78	0	25
329	368	73	2	2	2	0	0	0	15	0	30	0	85	78	0	30
329	368	73	2	2	2	0	0	0	15	0	35	0	85	78	0	35
329	368	73	2	2	2	0	0	0	15	0	40	0	85	78	0	40
330	369	91	2	4	2	0	10	0	0	0	0	0	80	98	0	0
330	369	91	2	4	2	0	10	0	0	0	5	0	85	98	5	0
330	369	91	2	4	2	0	10	0	0	0	10	0	90	100	10	0
330	369	91	2	4	2	0	10	0	0	0	15	0	80	100	15	0
330	369	91	2	4	2	0	10	0	0	0	20	0	83	100	20	0
330	369	91	2	4	2	0	10	0	0	0	25	0	90	100	0	25
330	369	91	2	4	2	0	10	0	0	0	30	0	90	98	0	30
330	369	91	2	4	2	0	10	0	0	0	35	0	90	98	0	35
330	369	91	2	4	2	0	10	0	0	0	40	0	85	100	0	40
331	370	71	2	4	2	0	0	0	15	0	0	0	78	80	0	0
331	370	71	2	4	2	0	0	0	15	0	5	0	70	80	5	0
331	370	71	2	4	2	0	0	0	15	0	10	0	70	80	10	0
331	370	71	2	4	2	0	0	0	15	0	15	0	70	80	15	0
331	370	71	2	4	2	0	0	0	15	0	20	0	75	80	20	0
331	370	71	2	4	2	0	0	0	15	0	25	0	75	80	0	25
331	370	71	2	4	2	0	0	0	15	0	30	0	75	80	0	30
331	370	71	2	4	2	0	0	0	15	0	35	0	75	80	0	35
331	370	71	2	4	2	0	0	0	15	0	40	0	62	78	0	40
332	371	75	2	4	2	0	15	0	0	0	0	0	100	80	0	0
332	371	75	2	4	2	0	15	0	0	0	5	0	82	78	5	0
332	371	75	2	4	2	0	15	0	0	0	10	0	82	78	10	0
332	371	75	2	4	2	0	15	0	0	0	15	0	82	75	15	0
332	371	75	2	4	2	0	15	0	0	0	20	0	80	70	20	0
332	371	75	2	4	2	0	15	0	0	0	25	0	80	70	0	25
332	371	75	2	4	2	0	15	0	0	0	30	0	80	70	0	30
332	371	75	2	4	2	0	15	0	0	0	35	0	90	75	0	35
332	371	75	2	4	2	0	15	0	0	0	40	0	85	75	0	40
333	372	36	2	4	2	0	0	0	15	0	0	0	90	70	0	0
333	372	36	2	4	2	0	0	0	15	0	5	0	80	70	5	0
333	372	36	2	4	2	0	0	0	15	0	10	0	75	70	10	0
333	372	36	2	4	2	0	0	0	15	0	15	0	70	70	15	0
333	372	36	2	4	2	0	0	0	15	0	20	1	65	70	20	0
333	372	36	2	4	2	0	0	0	15	0	25	1	62	70	0	25
333	372	36	2	4	2	0	0	0	15	0	30	1	62	70	0	30
333	372	36	2	4	2	0	0	0	15	0	35	1	70	68	0	35
333	372	36	2	4	2	0	0	0	15	0	40	1	60	60	0	40
334	373	67	2	2	2	0	0	1	15	0	0	0	110	82	0	0
334	373	67	2	2	2	0	0	1	15	0	5	0	100	80	5	0
334	373	67	2	2	2	0	0	1	15	0	10	0	90	80	10	0
334	373	67	2	2	2	0	0	1	15	0	15	0	90	80	15	0
334	373	67	2	2	2	0	0	1	15	0	20	0	100	80	20	0
334	373	67	2	2	2	0	0	1	15	0	25	0	90	78	0	25
334	373	67	2	2	2	0	0	1	15	0	30	0	93	75	0	30
334	373	67	2	2	2	0	0	1	15	0	35	0	90	70	0	35
334	373	67	2	2	2	0	0	1	15	0	40	0	90	62	0	40
335	374	53	2	2	2	0	0	0	14	0	0	0	70	70	0	0
335	374	53	2	2	2	0	0	0	14	0	5	0	70	70	5	0
335	374	53	2	2	2	0	0	0	14	0	10	0	70	70	10	0
335	374	53	2	2	2	0	0	0	14	0	15	0	70	65	15	0
335	374	53	2	2	2	0	0	0	14	0	20	0	70	65	20	0
335	374	53	2	2	2	0	0	0	14	0	25	0	70	62	0	25
335	374	53	2	2	2	0	0	0	14	0	30	0	70	62	0	30
335	374	53	2	2	2	0	0	0	14	0	35	0	70	62	0	35
335	374	53	2	2	2	0	0	0	14	0	40	0	70	62	0	40
336	375	62	2	4	2	0	0	0	15	0	0	0	70	80	0	0
336	375	62	2	4	2	0	0	0	15	0	5	0	75	80	5	0
336	375	62	2	4	2	0	0	0	15	0	10	0	70	80	10	0
336	375	62	2	4	2	0	0	0	15	0	15	0	70	80	15	0
336	375	62	2	4	2	0	0	0	15	0	20	0	70	82	20	0
336	375	62	2	4	2	0	0	0	15	0	25	0	65	82	0	25
336	375	62	2	4	2	0	0	0	15	0	30	0	70	82	0	30
336	375	62	2	4	2	0	0	0	15	0	35	0	73	82	0	35
336	375	62	2	4	2	0	0	0	15	0	40	0	70	82	0	40
337	376	70	2	2	2	0	12	0	0	0	0	0	98	90	0	0
337	376	70	2	2	2	0	12	0	0	0	5	0	98	90	5	0
337	376	70	2	2	2	0	12	0	0	0	10	0	82	90	10	0
337	376	70	2	2	2	0	12	0	0	0	15	1	80	90	15	0
337	376	70	2	2	2	0	12	0	0	0	20	0	82	92	20	0
337	376	70	2	2	2	0	12	0	0	0	25	0	90	92	0	25
337	376	70	2	2	2	0	12	0	0	0	30	0	90	92	0	30
337	376	70	2	2	2	0	12	0	0	0	35	0	90	92	0	35
337	376	70	2	2	2	0	12	0	0	0	40	0	90	92	0	40
338	377	58	2	4	2	0	12	2	0	0.05	0	0	80	80	0	0
338	377	58	2	4	2	0	12	2	0	0.05	5	0	75	80	5	0
338	377	58	2	4	2	0	12	2	0	0.05	10	0	80	83	10	0
338	377	58	2	4	2	0	12	2	0	0.05	15	0	80	85	15	0
338	377	58	2	4	2	0	12	2	0	0.05	20	0	82	90	20	0
338	377	58	2	4	2	0	12	2	0	0.05	25	0	82	80	0	25
338	377	58	2	4	2	0	12	2	0	0.05	30	0	80	83	0	30
338	377	58	2	4	2	0	12	2	0	0.05	35	0	100	80	0	35
338	377	58	2	4	2	0	12	2	0	0.05	40	0	70	80	0	40
339	378	32	1	4	1	0	10	0	0	0	0	0	90	70	0	0
339	378	32	1	4	1	0	10	0	0	0	5	0	90	70	5	0
339	378	32	1	4	1	0	10	0	0	0	10	0	90	70	10	0
339	378	32	1	4	1	0	10	0	0	0	15	0	82	70	15	0
339	378	32	1	4	1	0	10	0	0	0	20	0	82	70	20	0
339	378	32	1	4	1	0	10	0	0	0	25	0	82	75	0	25
339	378	32	1	4	1	0	10	0	0	0	30	0	80	75	0	30
339	378	32	1	4	1	0	10	0	0	0	35	0	80	75	0	35
339	378	32	1	4	1	0	10	0	0	0	40	0	80	75	0	40
340	379	24	1	4	1	0	9	0	0	0.2	0	0	70	98	0	0
340	379	24	1	4	1	0	9	0	0	0.2	5	0	62	98	5	0
340	379	24	1	4	1	0	9	0	0	0.2	10	1	60	95	10	0
340	379	24	1	4	1	0	9	0	0	0.2	15	1	60	95	15	0
340	379	24	1	4	1	0	9	0	0	0.2	20	1	60	95	20	0
340	379	24	1	4	1	0	9	0	0	0.2	25	1	60	95	0	25
340	379	24	1	4	1	0	9	0	0	0.2	30	1	60	90	0	30
340	379	24	1	4	1	0	9	0	0	0.2	35	1	60	80	0	35
340	379	24	1	4	1	0	9	0	0	0.2	40	1	58	80	0	40
341	380	75	2	4	3	0	15	0	0	0.1	0	0	100	90	0	0
341	380	75	2	4	3	0	15	0	0	0.1	5	0	98	90	5	0
341	380	75	2	4	3	0	15	0	0	0.1	10	0	90	92	10	0
341	380	75	2	4	3	0	15	0	0	0.1	15	0	90	92	15	0
341	380	75	2	4	3	0	15	0	0	0.1	20	0	90	95	20	0
341	380	75	2	4	3	0	15	0	0	0.1	25	0	90	92	0	25
341	380	75	2	4	3	0	15	0	0	0.1	30	0	80	95	0	30
341	380	75	2	4	3	0	15	0	0	0.1	35	0	82	95	0	35
341	380	75	2	4	3	0	15	0	0	0.1	40	0	82	95	0	40
342	381	32	2	4	3	0	15	0	0	0	0	0	82	60	0	0
342	381	32	2	4	3	0	15	0	0	0	5	0	82	60	5	0
342	381	32	2	4	3	0	15	0	0	0	10	0	80	60	10	0
342	381	32	2	4	3	0	15	0	0	0	15	0	78	60	15	0
342	381	32	2	4	3	0	15	0	0	0	20	0	75	60	20	0
342	381	32	2	4	3	0	15	0	0	0	25	0	75	60	0	25
342	381	32	2	4	3	0	15	0	0	0	30	0	78	60	0	30
342	381	32	2	4	3	0	15	0	0	0	35	0	75	58	0	35
342	381	32	2	4	3	0	15	0	0	0	40	0	67	58	0	40
343	382	44	1	4	1	0	0	1	13	0.2	0	0	100	100	0	0
343	382	44	1	4	1	0	0	1	13	0.2	5	0	98	100	5	0
343	382	44	1	4	1	0	0	1	13	0.2	10	0	95	90	10	0
343	382	44	1	4	1	0	0	1	13	0.2	15	0	95	90	15	0
343	382	44	1	4	1	0	0	1	13	0.2	20	0	100	90	20	0
343	382	44	1	4	1	0	0	1	13	0.2	25	0	100	100	0	25
343	382	44	1	4	1	0	0	1	13	0.2	30	0	95	90	0	30
343	382	44	1	4	1	0	0	1	13	0.2	35	0	83	100	0	35
343	382	44	1	4	1	0	0	1	13	0.2	40	0	83	100	0	40
344	383	30	2	2	3	0	12	0	0	0	0	0	82	98	0	0
344	383	30	2	2	3	0	12	0	0	0	5	0	82	90	5	0
344	383	30	2	2	3	0	12	0	0	0	10	0	80	85	10	0
344	383	30	2	2	3	0	12	0	0	0	15	0	82	82	15	0
344	383	30	2	2	3	0	12	0	0	0	20	0	82	82	20	0
344	383	30	2	2	3	0	12	0	0	0	25	0	82	82	0	25
344	383	30	2	2	3	0	12	0	0	0	30	0	80	80	0	30
344	383	30	2	2	3	0	12	0	0	0	35	0	82	80	0	35
344	383	30	2	2	3	0	12	0	0	0	40	0	65	70	0	40
345	385	70	1	2	3	0	13	1	0	0	0	0	105	100	0	0
345	385	70	1	2	3	0	13	1	0	0	5	0	100	90	5	0
345	385	70	1	2	3	0	13	1	0	0	10	0	90	73	10	0
345	385	70	1	2	3	0	13	1	0	0	15	0	70	70	15	0
345	385	70	1	2	3	0	13	1	0	0	20	1	70	70	20	0
345	385	70	1	2	3	0	13	1	0	0	25	1	70	60	0	25
345	385	70	1	2	3	0	13	1	0	0	30	1	70	60	0	30
345	385	70	1	2	3	0	13	1	0	0	35	1	75	58	0	35
345	385	70	1	2	3	0	13	1	0	0	40	1	75	58	0	40
346	387	47	2	4	3	0	15	0	0	0	0	0	78	70	0	0
346	387	47	2	4	3	0	15	0	0	0	5	0	78	70	5	0
346	387	47	2	4	3	0	15	0	0	0	10	0	75	75	10	0
346	387	47	2	4	3	0	15	0	0	0	15	0	78	80	15	0
346	387	47	2	4	3	0	15	0	0	0	20	0	78	75	20	0
346	387	47	2	4	3	0	15	0	0	0	25	0	78	75	0	25
346	387	47	2	4	3	0	15	0	0	0	30	0	78	65	0	30
346	387	47	2	4	3	0	15	0	0	0	35	0	78	65	0	35
346	387	47	2	4	3	0	15	0	0	0	40	0	82	70	0	40
347	388	70	2	4	3	0	15	2	0	0	0	0	90	95	0	0
347	388	70	2	4	3	0	15	2	0	0	5	0	90	95	5	0
347	388	70	2	4	3	0	15	2	0	0	10	0	85	90	10	0
347	388	70	2	4	3	0	15	2	0	0	15	0	85	70	15	0
347	388	70	2	4	3	0	15	2	0	0	20	0	90	65	20	0
347	388	70	2	4	3	0	15	2	0	0	25	1	65	65	0	25
347	388	70	2	4	3	0	15	2	0	0	30	1	65	60	0	30
347	388	70	2	4	3	0	15	2	0	0	35	1	65	60	0	35
347	388	70	2	4	3	0	15	2	0	0	40	1	70	60	0	40
348	390	35	2	2	3	0	10.5	3	0	0.2	0	0	60	60	0	0
348	390	35	2	2	3	0	10.5	3	0	0.2	5	0	60	62	5	0
348	390	35	2	2	3	0	10.5	3	0	0.2	10	0	60	62	10	0
348	390	35	2	2	3	0	10.5	3	0	0.2	15	0	58	60	15	0
348	390	35	2	2	3	0	10.5	3	0	0.2	20	0	60	62	20	0
348	390	35	2	2	3	0	10.5	3	0	0.2	25	0	60	62	0	25
348	390	35	2	2	3	0	10.5	3	0	0.2	30	0	60	60	0	30
348	390	35	2	2	3	0	10.5	3	0	0.2	35	0	62	70	0	35
348	390	35	2	2	3	0	10.5	3	0	0.2	40	0	60	70	0	40
349	391	38	2	2	3	0	17.5	2	0	0	0	0	100	100	0	0
349	391	38	2	2	3	0	17.5	2	0	0	5	0	100	100	5	0
349	391	38	2	2	3	0	17.5	2	0	0	10	0	100	100	10	0
349	391	38	2	2	3	0	17.5	2	0	0	15	0	80	85	15	0
349	391	38	2	2	3	0	17.5	2	0	0	20	0	85	85	20	0
349	391	38	2	2	3	0	17.5	2	0	0	25	1	78	85	0	25
349	391	38	2	2	3	0	17.5	2	0	0	30	1	78	85	0	30
349	391	38	2	2	3	0	17.5	2	0	0	35	1	78	85	0	35
349	391	38	2	2	3	0	17.5	2	0	0	40	0	60	70	0	40
350	392	26	1	4	1	0	0	1	7	0	0	0	80	120	0	0
350	392	26	1	4	1	0	0	1	7	0	5	0	70	110	5	0
350	392	26	1	4	1	0	0	1	7	0	10	0	70	110	10	0
350	392	26	1	4	1	0	0	1	7	0	15	0	75	110	15	0
350	392	26	1	4	1	0	0	1	7	0	20	0	65	100	20	0
350	392	26	1	4	1	0	0	1	7	0	25	0	60	115	0	25
350	392	26	1	4	1	0	0	1	7	0	30	0	58	115	0	30
350	392	26	1	4	1	0	0	1	7	0	35	0	55	118	0	35
350	392	26	1	4	1	0	0	1	7	0	40	0	58	120	0	40
351	393	37	1	4	1	0	0	0	7	0.1	0	0	90	100	0	0
351	393	37	1	4	1	0	0	0	7	0.1	5	0	90	98	5	0
351	393	37	1	4	1	0	0	0	7	0.1	10	0	90	98	10	0
351	393	37	1	4	1	0	0	0	7	0.1	15	0	90	98	15	0
351	393	37	1	4	1	0	0	0	7	0.1	20	0	85	98	20	0
351	393	37	1	4	1	0	0	0	7	0.1	25	0	85	98	0	25
351	393	37	1	4	1	0	0	0	7	0.1	30	0	80	98	0	30
351	393	37	1	4	1	0	0	0	7	0.1	35	0	80	90	0	35
351	393	37	1	4	1	0	0	0	7	0.1	40	0	80	90	0	40
352	395	24	1	4	1	0	0	2	16	0	0	0	75	78	0	0
352	395	24	1	4	1	0	0	2	16	0	5	0	65	75	5	0
352	395	24	1	4	1	0	0	2	16	0	10	0	65	75	10	0
352	395	24	1	4	1	0	0	2	16	0	15	0	65	75	15	0
352	395	24	1	4	1	0	0	2	16	0	20	0	70	75	20	0
352	395	24	1	4	1	0	0	2	16	0	25	0	70	78	0	25
352	395	24	1	4	1	0	0	2	16	0	30	0	70	78	0	30
352	395	24	1	4	1	0	0	2	16	0	35	0	70	75	0	35
352	395	24	1	4	1	0	0	2	16	0	40	0	60	75	0	40
353	396	28	1	4	1	0	0	2	12	0	0	0	100	100	0	0
353	396	28	1	4	1	0	0	2	12	0	5	0	85	98	5	0
353	396	28	1	4	1	0	0	2	12	0	10	1	70	98	10	0
353	396	28	1	4	1	0	0	2	12	0	15	1	55	90	15	0
353	396	28	1	4	1	0	0	2	12	0	20	1	80	90	20	0
353	396	28	1	4	1	0	0	2	12	0	25	0	80	85	0	25
353	396	28	1	4	1	0	0	2	12	0	30	0	78	85	0	30
353	396	28	1	4	1	0	0	2	12	0	35	0	78	85	0	35
353	396	28	1	4	1	0	0	2	12	0	40	0	78	85	0	40
354	397	37	1	4	1	0	0	0	15	0	0	0	90	100	0	0
354	397	37	1	4	1	0	0	0	15	0	5	0	70	98	5	0
354	397	37	1	4	1	0	0	0	15	0	10	0	67	95	10	0
354	397	37	1	4	1	0	0	0	15	0	15	0	65	95	15	0
354	397	37	1	4	1	0	0	0	15	0	20	1	60	95	20	0
354	397	37	1	4	1	0	0	0	15	0	25	1	60	90	0	25
354	397	37	1	4	1	0	0	0	15	0	30	1	50	80	0	30
354	397	37	1	4	1	0	0	0	15	0	35	1	58	80	0	35
354	397	37	1	4	1	0	0	0	15	0	40	1	58	82	0	40
355	398	35	1	4	1	0	0	1	15	0	0	0	90	110	0	0
355	398	35	1	4	1	0	0	1	15	0	5	0	90	105	5	0
355	398	35	1	4	1	0	0	1	15	0	10	0	90	100	10	0
355	398	35	1	4	1	0	0	1	15	0	15	0	95	100	15	0
355	398	35	1	4	1	0	0	1	15	0	20	0	100	98	20	0
355	398	35	1	4	1	0	0	1	15	0	25	0	95	95	0	25
355	398	35	1	4	1	0	0	1	15	0	30	0	90	95	0	30
355	398	35	1	4	1	0	0	1	15	0	35	0	80	95	0	35
355	398	35	1	4	1	0	0	1	15	0	40	0	70	95	0	40
356	399	32	1	4	1	0	0	1	13.25	0	0	0	80	98	0	0
356	399	32	1	4	1	0	0	1	13.25	0	5	0	75	40	5	0
356	399	32	1	4	1	0	0	1	13.25	0	10	0	65	82	10	0
356	399	32	1	4	1	0	0	1	13.25	0	15	0	70	85	15	0
356	399	32	1	4	1	0	0	1	13.25	0	20	0	70	90	20	0
356	399	32	1	4	1	0	0	1	13.25	0	25	0	70	85	0	25
356	399	32	1	4	1	0	0	1	13.25	0	30	0	65	80	0	30
356	399	32	1	4	1	0	0	1	13.25	0	35	0	70	80	0	35
356	399	32	1	4	1	0	0	1	13.25	0	40	0	70	80	0	40
357	400	26	2	4	2	0	13	3	0	0	0	0	62	78	0	0
357	400	26	2	4	2	0	13	3	0	0	5	0	65	78	5	0
357	400	26	2	4	2	0	13	3	0	0	10	0	65	78	10	0
357	400	26	2	4	2	0	13	3	0	0	15	0	65	78	15	0
357	400	26	2	4	2	0	13	3	0	0	20	0	65	78	20	0
357	400	26	2	4	2	0	13	3	0	0	25	0	65	80	0	25
357	400	26	2	4	2	0	13	3	0	0	30	0	65	78	0	30
357	400	26	2	4	2	0	13	3	0	0	35	0	65	78	0	35
357	400	26	2	4	2	0	13	3	0	0	40	0	65	75	0	40
358	401	70	2	2	2	0	15	2	0	0	0	0	70	100	0	0
358	401	70	2	2	2	0	15	2	0	0	5	0	70	98	5	0
358	401	70	2	2	2	0	15	2	0	0	10	0	70	98	10	0
358	401	70	2	2	2	0	15	2	0	0	15	0	70	95	15	0
358	401	70	2	2	2	0	15	2	0	0	20	0	65	85	20	0
358	401	70	2	2	2	0	15	2	0	0	25	1	62	80	0	25
358	401	70	2	2	2	0	15	2	0	0	30	1	62	80	0	30
358	401	70	2	2	2	0	15	2	0	0	35	1	60	75	0	35
358	401	70	2	2	2	0	15	2	0	0	40	1	60	75	0	40
359	402	57	2	4	2	0	0	2	15	0	0	0	75	60	0	0
359	402	57	2	4	2	0	0	2	15	0	5	0	75	60	5	0
359	402	57	2	4	2	0	0	2	15	0	10	0	70	60	10	0
359	402	57	2	4	2	0	0	2	15	0	15	0	70	60	15	0
359	402	57	2	4	2	0	0	2	15	0	20	0	67	60	20	0
359	402	57	2	4	2	0	0	2	15	0	25	0	67	60	0	25
359	402	57	2	4	2	0	0	2	15	0	30	0	67	60	0	30
359	402	57	2	4	2	0	0	2	15	0	35	0	67	60	0	35
359	402	57	2	4	2	0	0	2	15	0	40	0	75	62	0	40
360	403	58	1	2	3	0	9	1	0	0	0	0	70	90	0	0
360	403	58	1	2	3	0	9	1	0	0	5	0	70	85	5	0
360	403	58	1	2	3	0	9	1	0	0	10	0	70	85	10	0
360	403	58	1	2	3	0	9	1	0	0	15	0	70	85	15	0
360	403	58	1	2	3	0	9	1	0	0	20	0	70	82	20	0
360	403	58	1	2	3	0	9	1	0	0	25	0	70	80	0	25
360	403	58	1	2	3	0	9	1	0	0	30	0	70	80	0	30
360	403	58	1	2	3	0	9	1	0	0	35	0	70	80	0	35
360	403	58	1	2	3	0	9	1	0	0	40	0	70	80	0	40
361	404	68	2	4	2	0	0	2	9.5	0	0	0	70	58	0	0
361	404	68	2	4	2	0	0	2	9.5	0	5	0	70	58	5	0
361	404	68	2	4	2	0	0	2	9.5	0	10	0	70	58	10	0
361	404	68	2	4	2	0	0	2	9.5	0	15	0	70	57	15	0
361	404	68	2	4	2	0	0	2	9.5	0	20	0	75	57	20	0
361	404	68	2	4	2	0	0	2	9.5	0	25	0	75	57	0	25
361	404	68	2	4	2	0	0	2	9.5	0	30	0	70	57	0	30
361	404	68	2	4	2	0	0	2	9.5	0	35	0	70	58	0	35
361	404	68	2	4	2	0	0	2	9.5	0	40	0	70	60	0	40
362	405	67	2	2	2	0	0	1	15	0	0	0	65	80	0	0
362	405	67	2	2	2	0	0	1	15	0	5	0	65	75	5	0
362	405	67	2	2	2	0	0	1	15	0	10	0	70	75	10	0
362	405	67	2	2	2	0	0	1	15	0	15	0	65	75	15	0
362	405	67	2	2	2	0	0	1	15	0	20	0	65	70	20	0
362	405	67	2	2	2	0	0	1	15	0	25	0	70	75	0	25
362	405	67	2	2	2	0	0	1	15	0	30	0	65	72	0	30
362	405	67	2	2	2	0	0	1	15	0	35	0	63	70	0	35
362	405	67	2	2	2	0	0	1	15	0	40	0	65	70	0	40
363	406	50	2	2	2	0	0	0	14	0	0	0	65	80	0	0
363	406	50	2	2	2	0	0	0	14	0	5	0	62	70	5	0
363	406	50	2	2	2	0	0	0	14	0	10	0	60	65	10	0
363	406	50	2	2	2	0	0	0	14	0	15	0	60	65	15	0
363	406	50	2	2	2	0	0	0	14	0	20	0	60	62	20	0
363	406	50	2	2	2	0	0	0	14	0	25	0	60	62	0	25
363	406	50	2	2	2	0	0	0	14	0	30	0	63	60	0	30
363	406	50	2	2	2	0	0	0	14	0	35	0	63	60	0	35
363	406	50	2	2	2	0	0	0	14	0	40	0	63	60	0	40
364	408	56	2	2	2	0	0	1	15	0.1	0	0	110	100	0	0
364	408	56	2	2	2	0	0	1	15	0.1	5	0	100	80	5	0
364	408	56	2	2	2	0	0	1	15	0.1	10	0	100	80	10	0
364	408	56	2	2	2	0	0	1	15	0.1	15	0	100	80	15	0
364	408	56	2	2	2	0	0	1	15	0.1	20	0	105	80	20	0
364	408	56	2	2	2	0	0	1	15	0.1	25	0	105	80	0	25
364	408	56	2	2	2	0	0	1	15	0.1	30	0	85	80	0	30
364	408	56	2	2	2	0	0	1	15	0.1	35	1	85	80	0	35
364	408	56	2	2	2	0	0	1	15	0.1	40	1	70	80	0	40
365	410	51	2	2	2	0	0	1	18	0	0	0	85	65	0	0
365	410	51	2	2	2	0	0	1	18	0	5	0	85	65	5	0
365	410	51	2	2	2	0	0	1	18	0	10	0	85	62	10	0
365	410	51	2	2	2	0	0	1	18	0	15	0	85	60	15	0
365	410	51	2	2	2	0	0	1	18	0	20	0	85	60	20	0
365	410	51	2	2	2	0	0	1	18	0	25	0	82	60	0	25
365	410	51	2	2	2	0	0	1	18	0	30	0	80	58	0	30
365	410	51	2	2	2	0	0	1	18	0	35	0	85	58	0	35
365	410	51	2	2	2	0	0	1	18	0	40	0	85	55	0	40
366	411	69	2	2	2	0	0	2.5	15	0	0	0	85	72	0	0
366	411	69	2	2	2	0	0	2.5	15	0	5	0	85	75	5	0
366	411	69	2	2	2	0	0	2.5	15	0	10	0	67	77	10	0
366	411	69	2	2	2	0	0	2.5	15	0	15	0	67	77	15	0
366	411	69	2	2	2	0	0	2.5	15	0	20	0	70	79	20	0
366	411	69	2	2	2	0	0	2.5	15	0	25	0	70	79	0	25
366	411	69	2	2	2	0	0	2.5	15	0	30	0	70	79	0	30
366	411	69	2	2	2	0	0	2.5	15	0	35	0	67	77	0	35
366	411	69	2	2	2	0	0	2.5	15	0	40	0	65	77	0	40
367	412	77	2	2	2	0	0	0	15	0	0	0	75	82	0	0
367	412	77	2	2	2	0	0	0	15	0	5	0	75	82	5	0
367	412	77	2	2	2	0	0	0	15	0	10	0	78	82	10	0
367	412	77	2	2	2	0	0	0	15	0	15	0	80	82	15	0
367	412	77	2	2	2	0	0	0	15	0	20	0	80	85	20	0
367	412	77	2	2	2	0	0	0	15	0	25	0	80	85	0	25
367	412	77	2	2	2	0	0	0	15	0	30	0	75	82	0	30
367	412	77	2	2	2	0	0	0	15	0	35	0	75	82	0	35
367	412	77	2	2	2	0	0	0	15	0	40	0	75	80	0	40
368	413	25	2	4	2	0	0	0	16	0.1	0	0	60	62	0	0
368	413	25	2	4	2	0	0	0	16	0.1	5	0	58	60	5	0
368	413	25	2	4	2	0	0	0	16	0.1	10	0	50	60	10	0
368	413	25	2	4	2	0	0	0	16	0.1	15	0	60	60	15	0
368	413	25	2	4	2	0	0	0	16	0.1	20	0	60	62	20	0
368	413	25	2	4	2	0	0	0	16	0.1	25	0	60	65	0	25
368	413	25	2	4	2	0	0	0	16	0.1	30	0	60	65	0	30
368	413	25	2	4	2	0	0	0	16	0.1	35	0	60	65	0	35
368	413	25	2	4	2	0	0	0	16	0.1	40	0	60	62	0	40
369	414	50	2	4	2	0	0	0	18	0	0	0	90	100	0	0
369	414	50	2	4	2	0	0	0	18	0	5	0	90	90	5	0
369	414	50	2	4	2	0	0	0	18	0	10	0	90	80	10	0
369	414	50	2	4	2	0	0	0	18	0	15	0	80	85	15	0
369	414	50	2	4	2	0	0	0	18	0	20	0	85	80	20	0
369	414	50	2	4	2	0	0	0	18	0	25	0	85	75	0	25
369	414	50	2	4	2	0	0	0	18	0	30	0	85	75	0	30
369	414	50	2	4	2	0	0	0	18	0	35	0	83	70	0	35
369	414	50	2	4	2	0	0	0	18	0	40	0	85	70	0	40
370	415	78	2	2	2	1	0	1	0	0	0	0	120	123	0	0
370	415	78	2	2	2	1	0	1	0	0	5	0	90	115	5	0
370	415	78	2	2	2	1	0	1	0	0	10	0	78	90	10	0
370	415	78	2	2	2	1	0	1	0	0	15	1	75	70	15	0
370	415	78	2	2	2	1	0	1	0	0	20	1	70	65	20	0
370	415	78	2	2	2	1	0	1	0	0	25	1	65	62	0	25
370	415	78	2	2	2	1	0	1	0	0	30	1	80	62	0	30
370	415	78	2	2	2	1	0	1	0	0	35	1	60	62	0	35
370	415	78	2	2	2	1	0	1	0	0	40	1	60	62	0	40
371	416	75	2	2	2	0	0	1	15	0	0	0	100	130	0	0
371	416	75	2	2	2	0	0	1	15	0	5	0	90	120	5	0
371	416	75	2	2	2	0	0	1	15	0	10	1	80	120	10	0
371	416	75	2	2	2	0	0	1	15	0	15	1	75	100	15	0
371	416	75	2	2	2	0	0	1	15	0	20	1	90	100	20	0
371	416	75	2	2	2	0	0	1	15	0	25	1	90	100	0	25
371	416	75	2	2	2	0	0	1	15	0	30	1	90	100	0	30
371	416	75	2	2	2	0	0	1	15	0	35	1	90	100	0	35
371	416	75	2	2	2	0	0	1	15	0	40	1	90	100	0	40
372	417	62	2	2	2	0	0	1	17	0	0	0	80	100	0	0
372	417	62	2	2	2	0	0	1	17	0	5	0	77	98	5	0
372	417	62	2	2	2	0	0	1	17	0	10	0	75	95	10	0
372	417	62	2	2	2	0	0	1	17	0	15	0	70	90	15	0
372	417	62	2	2	2	0	0	1	17	0	20	0	75	90	20	0
372	417	62	2	2	2	0	0	1	17	0	25	0	75	87	0	25
372	417	62	2	2	2	0	0	1	17	0	30	0	75	90	0	30
372	417	62	2	2	2	0	0	1	17	0	35	0	75	90	0	35
372	417	62	2	2	2	0	0	1	17	0	40	0	75	90	0	40
373	418	43	2	2	3	0	12.5	2	0	0	0	0	90	95	0	0
373	418	43	2	2	3	0	12.5	2	0	0	5	0	90	90	5	0
373	418	43	2	2	3	0	12.5	2	0	0	10	0	70	72	10	0
373	418	43	2	2	3	0	12.5	2	0	0	15	0	70	71	15	0
373	418	43	2	2	3	0	12.5	2	0	0	20	0	60	70	20	0
373	418	43	2	2	3	0	12.5	2	0	0	25	0	70	69	0	25
373	418	43	2	2	3	0	12.5	2	0	0	30	0	70	68	0	30
373	418	43	2	2	3	0	12.5	2	0	0	35	0	90	67	0	35
373	418	43	2	2	3	0	12.5	2	0	0	40	0	90	66	0	40
374	419	89	2	2	2	1	8	0	0	0	0	0	90	85	0	0
374	419	89	2	2	2	1	8	0	0	0	5	0	85	85	5	0
374	419	89	2	2	2	1	8	0	0	0	10	0	70	72	10	0
374	419	89	2	2	2	1	8	0	0	0	15	0	75	74	15	0
374	419	89	2	2	2	1	8	0	0	0	20	0	75	70	20	0
374	419	89	2	2	2	1	8	0	0	0	25	0	70	76	0	25
374	419	89	2	2	2	1	8	0	0	0	30	0	75	76	0	30
374	419	89	2	2	2	1	8	0	0	0	35	0	75	76	0	35
374	419	89	2	2	2	1	8	0	0	0	40	0	75	70	0	40
375	420	57	2	2	3	0	12.5	2	0	0	0	0	70	58	0	0
375	420	57	2	2	3	0	12.5	2	0	0	5	0	72	58	5	0
375	420	57	2	2	3	0	12.5	2	0	0	10	0	72	58	10	0
375	420	57	2	2	3	0	12.5	2	0	0	15	0	70	58	15	0
375	420	57	2	2	3	0	12.5	2	0	0	20	0	70	62	20	0
375	420	57	2	2	3	0	12.5	2	0	0	25	0	70	62	0	25
375	420	57	2	2	3	0	12.5	2	0	0	30	0	72	60	0	30
375	420	57	2	2	3	0	12.5	2	0	0	35	0	78	60	0	35
375	420	57	2	2	3	0	12.5	2	0	0	40	0	78	60	0	40
